# Supplementary material for: Transcriptome Profiling Following Neuronal and Glial Expression of ALS-Linked SOD1 in Drosophila
Source: G3 (Bethesda). 2013 Apr 1;3(4):695–708. doi: 10.1534/g3.113.005850 (PMC3618356; doi:10.1534/g3.113.005850)
Supplement: Supporting Information [file supp_g3.113.005850_FileS1.xlsx]

## Sheet: UP reg genes in 5d flies
Up Regulated Genes in 5 day old hSOD1 G85R Flies relative to 5 day old dSOD1 flies
				Fold Change in Tissues Specific Expression of G85R
Probe Set ID	Gene	GO Term	Motoneurons	Glia	Motoneurons + Glia
1623486_at	CG7900	MF: fatty acid amide hydrolase activity	4.88608	4.28086	3.84846
1624543_s_at	AF364549	Unknown	3.77271	5.52077	3.81302
1635507_at	CG4269	Unknown	3.7192	3.70502	3.33739
1631369_at	CG7567	Unknown	3.28905	2.66612	3.57687
1633066_at	CG13215	Unknown	2.98878	3.10957	3.41019
1623675_at	Odorant-binding protein 99b	BP: transport; sensory perception of chemical stimulus; autophagic cell death; salivary gland cell autophagic cell death	2.98555	3.22348	3.07078
1633713_at	Trithorax-like	BP: nuclear division; protein oligomerization; chromatin organization; regulation of transcription	2.6124	2.9042	2.92392
1633709_at	CG2772	BP: lipid metabolic process	2.33602	3.57894	2.94153
1638716_a_at	CG10725	BP: chitin metabolic process	2.31562	2.48644	2.34155
1637095_at	CG15818	MF: binding	2.21501	2.28922	2.36656
1633196_at	alpha-Esterase-2	MF: carboxylesterase activity	2.18304	7.37078	6.33181
1633471_at	Peroxiredoxin 2540	BP: hydrogen peroxide catabolic process ; cell redox homeostasis	7.10603	4.15753	1.5527
1627994_at	CG33296	BP: neurotransmitter transport	2.78203	2.70319	1.56985
1637275_a_at	CG13335	Unknown	2.76353	2.5988	1.66a
1631471_at	CG14889	Unknown	2.6124	2.9042	1.86519
1630934_at	X51967	Unknown	2.40673	2.56439	1.55107
1624819_s_at	M12927	Unknown	2.32493	2.88504	1.97309
1639950_at	CG8786	MF: protein binding ; zinc ion binding	2.1577	2.14997	1.82833
1627716_at	CG11598	BP: lipid metabolic process	1.76186	10.106	10.58
1638021_at	CG4757	MF: carboxylesterase activity	2.72a	4.77567	4.95099
1634525_at	CG34227	Unknown	1.59649	3.0753	2.68268
1630600_at	Sex comb on midleg	BP: gene silencing ; neurogenesis ; axonogenesis	1.56a	2.99509	2.06515
1634690_at	tumbleweed	BP: Rho protein signal transduction; cell proliferation; maintenance of protein location in cell; dendrite morphogenesis; neuron development; negative regulation of Wnt receptor signaling pathway; mitotic spindle organization; cytokinesis	1.79005	2.77871	2.34146
1625050_s_at	X07656	Unknown	1.74496	2.45589	1.99946
1630528_at	CG17751	BP: transmembrane transport	7.82244	1.80122	2.03181
1625026_at	CG3348	BP: chitin metabolic process	3.11505	1.32a	3.42303
1630598_at	CG18179	BP: proteolysis; MF: serine-type endopeptidase activity	2.99612	1.60884	2.65112
1636105_at	CG13675	Unknown	2.25416	1.93419	2.38366
1628918_at	CG17478	Unknown	3.56999	1.34a	1.40a
1634019_at	CG2064	BP: oxidation reduction	3.28147	1.86513	1.80638
1627088_at	female-specific independent of transformer	Unknown	3.21827	1.64a	1.04891
1630066_at	CG4302	MF: glucuronosyltransferase activity	3.04574	1.38865	1.39271
1639054_s_at	X59837	Unknown	2.91121	1.98073	1.82313
1627817_at	CG33109	Unknown	2.62459	1.51104	1.02a
1636460_at	Jonah 65Ai	BP: proteolysis; MF: serine-type endopeptidase activity	2.31931	1.91435	1.75029
1624509_at	Larval visceral protein L	BP: glucose metabolic process	2.29332	1.96341	1.73712
1625792_s_at	HP1-HOAP-interacting protein	Unknown	2.16158	1.44648	1.57386
1638110_at	CG40467	Unknown	2.09264	1.55561	1.52478
1630010_a_at	pointed	BP: muscle fiber development ; anti-apoptosis ; Ras protein signal transduction ; peripheral nervous system development ; regulation of transcription ; phagocytosis, engulfment	2.0724	1.73645	1.81321
1630359_at	CG31810	BP: steroid metabolic process, oxidation reduction,	1.2751	6.53463	1.23a
1623329_at	CG14500	MF: binding	1.46261	2.60129	1.9932
1630244_s_at	CG31809	BP: steroid metabolic process, oxidation reduction	1.17275	2.59522	-1.08a
1627169_at	CG3264	MF: alkaline phosphatase activity	1.13a	2.49879	1.76747
1630258_at	Glutathione S transferase D2	MF: glutathione transferase activity ; glutathione peroxidase activity	1.49914	2.45111	1.9784
1634529_at	CG3290	MF: alkaline phosphatase activity	1.18a	2.3805	1.81552
1637357_at	CG9463	BP: mannose metabolic process	1.65a	2.35522	-1.14a
1640006_at	CG18609	Unknown	1.47645	2.12972	1.63911
1629201_at	CG5550	BP: signal transduction	1.28a	1.23a	4.11986
1632964_at	poor Imd response upon knock-in	BP: immune response	1.66a	1.13a	2.6637
1633545_at	PGRP-SD	BP: immune response	1.85052	1.9354	2.45224
1628355_at	CG32379	BP: proteolysis ; MF: carboxypeptidase activity ; metallocarboxypeptidase activity ; zinc ion binding	1.84916	1.44398	2.37334
1629164_at	CG9825	BP: transmembrane transport	1.93646	1.60805	2.27586
1641234_at	CG16997	BP: proteolysis ; MF: serine-type endopeptidase activity	1.34358	1.92661	2.25502
1623687_at	CG15199	Unknown	1.86392	1.30a	2.19947
1625957_at	CG10051	BP: proteolysis ; MF: peptidase activity	1.14a	1.45582	2.14431
1627986_s_at	PGRP-SC1b	BP: immune response	1.53a	1.68a	2.12774
1637567_at	CG30360	BP: carbohydrate metabolic process	1.69381	1.83227	2.08151
1629061_s_at	Heat shock protein 22	BP: determination of adult lifespan; response to oxidative stress; response to heat	-1.05a	1.53582	2.07558
1636798_at	CG13482	Unknown	-1.14a	1.25a	2.00677
1638629_at	Chitin deacetylase-like 9	BP: carbohydrate metabolic process	1.30586	1.67565	2.00096
MN: motoneuron; BP: Biological Process; MF: Molecular Function. a not statistically significant at a Benjamini-Hochberg corrected p value >0.05.
Up regulated genes in 5 day old G85R flies that have at least a 2 fold change in expression relative to their respective dSOD1 controls.

## Sheet: DOWN reg genes in 5d flies
Down Regulated Genes in 5 day old hSOD1 G85R Flies relative to 5 day old dSOD1 flies
				Fold Change in Tissues Specific Expression of G85R
Probe Set ID	Gene	GO Term	Motoneurons	Glia	Motoneurons + Glia
1641268_at	CG13313	Unknown	-6.73867	-5.76483	-4.77923
1633009_a_at	CG6640	BP: transmembrane transport	-6.61161	-4.47769	-3.45258
1631668_at	CG17147	Unknown	-5.21813	-5.01037	-6.52805
1640347_at	CG15398	BP: regulation of transcription	-4.13095	-4.66227	-5.33922
1636423_at	CG8012	Unknown	-3.11233	-2.3851	-2.42098
1632720_at	Lysozyme X	BP: immune response	-3.00303	-2.8228	-2.29244
1627140_at	CG31883	Unknown	-2.99463	-2.63579	-2.22736
1626735_at	CG13551	BP: immune response; MF: enzyme inhibitor activity	-2.98924	-2.61789	-2.98828
1632140_at	CR33319	Unknown	-2.58793	-27.1524	-33.0125
1638407_at	CG31244	Unknown	-2.09773	-7.89191	-8.55855
1641626_at	CG18233	BP: oxidation reduction	-1.99742	-3.66388	-4.32781
1627324_at	longitudinals lacking	BP: axon guidance ; axonogenesis ; brain morphogenesis ; startle response ; locomotion ; regulation of transcription	-2.45803	-3.42359	-3.33883
1626164_at	CG31380	Unknown	-2.38848	-2.06497	-2.27574
1630723_a_at	CG8708	BP: protein amino acid glycosylation	-2.31356	-2.08606	-1.93775
1624617_at	CG1665	MF: molybdenum ion binding ; catalytic activity ; pyridoxal phosphate binding	-2.29045	-2.06672	-1.88727
1634861_at	CG17177	Unknown	-1.39a	-5.76815	-2.01501
1635936_at	CG13822	Unknown	-1.87942	-3.81969	-3.92513
1626966_s_at	AY180919	Unknown	-1.25a	-3.56145	-3.37531
1638687_at	CG40298	Unknown	-1.56602	-2.97292	-2.98691
1623494_at	Ecdysone-inducible gene E3	BP: imaginal disc eversion	1.05a	-2.93818	-3.05132
1623782_at	SCAP	BP: protein targeting to Golgi ; protein processing ; sterol regulatory element binding protein cleavage	-1.54795	-2.80838	-3.01488
1640870_s_at	CG17322	BP: metabolic process; MF: 2-hydroxyacylsphingosine 1-beta-galactosyltransferase activity	-1.55601	-2.57481	-2.44476
1631534_at	sulfateless	BP: fibroblast growth factor receptor signaling pathway; glycosaminoglycan biosynthetic process; mesoderm migration; synaptic vesicle endocytosis; intracellular distribution of mitochondria; heparan sulfate proteoglycan biosynthetic process, polysaccharide chain biosynthetic process; sulfur metabolic process; Wnt receptor signaling pathway; segment polarity determination; epithelial cell migratio…	-1.87406	-2.38944	-2.0558
1625724_at	Phosphodiesterase 1c	BP: cyclic nucleotide metabolic process ; regulation of proteolysis ; signal transduction	-1.27a	-2.17655	-2.50511
1639729_s_at	Z27119	Unknown	-1.84596	-2.10303	-2.51196
1624846_at	CG10764	BP: proteolysis; MF: serine-type endopeptidase activity	-1.73175	-2.00314	-2.38977
1624849_at	Prosap	MF: protein binding	-2.37497	-1.96058	-2.54562
1633795_a_at	CG17124	BP: regulation of phosphorylation	-2.09195	-1.60535	-2.19078
1640566_at	Cyp4p2	BP: oxidation reduction; MF: electron carrier activity ; heme binding ; monooxygenase activity	-2.70697	-1.81925	-2.17155
1639268_at	CG13324	Unknown	-3.98424	-1.40a	-1.08a
1637857_at	lectin-24A	MF: galactose binding	-2.69827	-1.88653	-1.50a
1625195_s_at	schnurri	BP: cell proliferation ; learning or memory ; transforming growth factor beta receptor signaling pathway ; peripheral nervous system development ; negative regulation of transcription from RNA polymerase II promoter	-2.59334	-1.49455	-1.56249
1625497_at	CG33280	Unknown	-2.29739	-1.91633	-1.93045
1631512_at	CG9377	BP: proteolysis; MF: serine-type endopeptidase activity	-2.10934	-1.09a	-1.19a
1640775_a_at	NAD-dependent methylenetetrahydrofolate dehydrogenase	BP: 10-formyltetrahydrofolate metabolic process ; carbohydrate metabolic process ; folic acid and derivative biosynthetic process; oxidation reduction	-2.06252	-1.26a	-1.30a
1639630_at	CG32945	Unknown	-2.00108	-1.65892	-1.70081
1640587_at	CG34391	Unknown	-1.7046	-3.72198	-1.67608
1623893_at	CG13784	Unknown	-1.745	-2.23835	-1.38987
1638469_s_at	CG3857	Unknown	-1.63706	-2.22687	-1.60288
1633360_at	CG13999	Unknown	-1.82697	-2.11977	-1.92383
1639364_at	Jonah 44E	BP: proteolysis; MF: serine-type endopeptidase activity	-1.29a	-2.02405	-1.49595
1625235_at	CG13325	MF: transferase activity, transferring acyl groups other than amino-acyl groups	-1.38a	-2.016	-1.14a
1632625_a_at	CG8960	Unknown	-1.89594	-2.00324	-1.48891
1641412_at	CG31809	BP: steroid metabolic process, oxidation reduction	1.16a	1.64	-6.3046
1639502_at	nimrod C1	BP: Wnt receptor signaling pathway ; phagocytosis	-1.55129	-1.30a	-3.03096
1625382_at	Osiris 6	Unknown	1.02a	-1.34974	-2.17807
1638302_a_at	CG1090	BP: sodium ion transport ; calcium ion transport ; transmembrane transport	-1.70553	-1.74692	-2.13014
1635798_a_at	CG17364	BP: microtubule-based process; MF: GTP binding	-1.10a	1.11a	-2.14957
1635607_at	CG31742	BP: response to DNA damage stimulus; MF: endopeptidase activity ; threonine-type endopeptidase activity	-1.74266	-1.94213	-2.12232
1626486_at	CG31815	Unknown	-1.73902	-1.92968	-3.195
1639211_at	CR_tc_RH57193	Unknown	-1.83072	-1.80466	-2.13891
1624619_s_at	CG18477	BP: proteolysis; MF: serine-type endopeptidase activity	-1.46276	-1.57085	-2.01484
MN: motoneuron; BP: Biological Process; MF: Molecular Function. a not statistically significant at a Benjamini-Hochberg corrected p value >0.05.
Down regulated genes in 5 day old G85R flies that have at least a 2 fold change in expression relative to their respective dSOD1 controls.

## Sheet: UP reg genes in 45d flies
Up Regulated Genes in 45 day old hSOD1 G85R Flies relative to 45 day old dSOD1 flies
				Fold Change in Tissues Specific Expression of G85R
Probe Set ID	Gene	GO Term	Motoneurons	Glia	Motoneurons + Glia
1636420_at	CG16826	Unknown	23.7099	72.3796	65.9382
1640157_at	CG1678	Unknown	7.98719	13.9031	34.1504
1641567_at	stress-sensitive B	BP: regulation of action potential; response to mechanical stimulus; synaptic transmission; locomotion; neuron homeostasis; synaptic vesicle transport; synaptic growth at neuromuscular junction; flight behavior; muscle homeostasis	6.14268	7.12236	25.5762
1627817_at	CG33109	Unknown	5.12367	7.98979	9.03266
1623486_at	CG7900	MF: fatty acid amide hydrolase activity	4.74112	5.60885	5.94626
1638021_at	CG4757	MF: carboxylesterase activity	3.31321	4.62191	3.53192
1638716_a_at	CG10725	BP: chitin metabolic process	3.08077	6.21005	3.99645
1637095_at	CG15818	MF: binding	2.87938	2.37311	2.00444
1633713_at	Trithorax-like	BP: nuclear division; protein oligomerization; chromatin organization; regulation of transcription	2.64955	2.81494	2.74167
1627994_at	CG33296	BP: neurotransmitter transport	2.62035	5.21798	4.68236
1639983_at	CG34290	Unknown	2.59081	2.1965	2.59005
1625266_at	Antigen 5-related	Unknown	2.56707	2.14396	3.40955
1624543_s_at	AF364549		2.21272	4.01512	2.7421
1633709_at	CG2772	BP: lipid metabolic process	2.20055	3.89999	2.54802
1625359_at	Transition protein-like 94D	Unknown	2.14224	2.29447	2.03043
1628361_at	CG32986	Unknown	2.02844	2.14774	2.12644
1633471_at	Peroxiredoxin 2540	BP: hydrogen peroxide catabolic process ; cell redox homeostasis	7.05889	3.96905	1.74936
1624805_at	CG31041	Unknown	6.39323	4.77754	1.27a
1630528_at	CG17751	BP: transmembrane transport	5.4252	2.14674	1.72574
1633540_at	CG8147	BP: metabolic process ; MF: alkaline phosphatase activity	3.21897	2.05952	1.9819
1629201_at	CG5550	BP: signal transduction	3.20901	2.45893	1.30a
1632531_at	CG5770	Unknown	2.81234	2.67663	1.45041
1624137_at	CG11911	BP: proteolysis ; MF: serine-type endopeptidase activity	2.69603	2.97006	1.78298
1630727_at	CG5070	Unknown	2.45565	2.39713	1.89152
1636460_at	Jonah 65Ai	BP: proteolysis ; MF: serine-type endopeptidase activity	2.22548	3.70267	1.19a
1626394_at	Jonah 99Fi	BP: proteolysis ; MF: serine-type endopeptidase activity	2.17029	4.9185	-1.52a
1625026_at	CG3348	BP: chitin metabolic process	2.13447	2.26986	1.71964
1631471_at	CG42342	Unknown	2.11172	2.05437	1.95211
1634529_at	CG3290	MF: alkaline phosphatase activity	2.07546	2.00599	1.84982
1637350_at	CG31086	Unknown	2.01015	2.95767	1.30837
1627716_at	CG11598	BP: lipid metabolic process	1.55628	8.47474	8.3781
1633196_at	alpha-Esterase-2	MF: carboxylesterase activity	1.29845	6.61304	5.95904
1629618_at	CG12256	BP: proteolysis ; MF: serine-type endopeptidase activity	1.01a	5.4094	7.91149
1636767_at	Lysozyme P	BP: immune response	1.75492	4.8061	6.41695
1625314_at	CG2022	Unknown	1.25153	3.88994	3.45214
1638629_at	Chitin deacetylase-like 9	BP: carbohydrate metabolic process	1.78265	3.35263	2.82268
1628405_at	CG7298	BP: chitin metabolic process	2.26a	3.14877	2.8273
1637801_at	sepia	BP: pteridine biosynthetic process; eye pigment biosynthetic process	-1.01a	2.76826	2.77814
1624819_s_at	M12927	Unknown	1.96641	2.32901	2.33079
1631369_at	CG7567	Unknown	1.93632	2.03256	2.6604
1636105_at	CG13675	Unknown	1.92446	2.5447	2.20027
1634466_at	CG9507	BP: proteolysis ; MF: metalloendopeptidase activity	-1.06a	2.28323	2.23417
1639950_at	CG8786	MF: protein binding ; zinc ion binding	1.81374	2.21753	2.28954
1634690_at	tumbleweed	BP: Rho protein signal transduction; cell proliferation; maintenance of protein location in cell; dendrite morphogenesis; neuron development; negative regulation of Wnt receptor signaling pathway; mitotic spindle organization; cytokinesis	1.84835	2.21171	2.77097
1622923_at	wrapper	BP: nervous system development; gliogenesis; axonogenesis	-1.23a	1.99551	2.02042
1630761_at	CG11854	Unknown	2.47077	1.59218	3.8518
1628376_x_at	CG13947	Unknown	2.43376	1.38a	4.86872
1626435_at	CG15263	Unknown	2.10903	-1.45a	3.4596
1625124_at	Attacin-A	BP: immune response	45.508	2.50a	4.00a
1641419_at	Attacin-C	BP: immune response	11.3988	1.47a	1.40a
1627613_at	Metchnikowin	BP: immune response	9.04681	1.46a	1.74a
1631475_at	Attacin-D	BP: immune response	7.9897	1.81a	1.55a
1627169_at	CG3264	MF: alkaline phosphatase activity	7.26756	1.14a	1.55122
1638235_at	Diptericin B	BP: immune response	7.0294	1.74a	1.67a
1632719_at	Cecropin C	BP: immune response	6.56821	1.15a	1.53a
1634366_at	CG32185	Unknown	4.66236	1.44a	1.26a
1630066_at	CG4302	MF: glucuronosyltransferase activity	4.38899	1.14a	1.2247
1633411_s_at	CG14452	Unknown	3.92013	1.98649	1.48107
1634271_at	Defensin	BP: immune response	3.48307	-1.23a	1.45881
1630598_at	CG18179	BP: proteolysis; MF: serine-type endopeptidase activity	2.89072	1.23a	1.90413
1633545_at	PGRP-SD	BP: immune response	2.86844	1.41925	1.57803
1635061_at	HDC17346	Unknown	2.82483	1.22a	1.68946
1634019_at	CG2064	BP: oxidation reduction	2.80567	1.68671	1.57959
1636490_at	PGRP-SB1	BP: immune response	2.72913	1.12a	1.02a
1635507_at	CG4269	Unknown	2.63854	1.61333	1.36607
1630600_at	Sex comb on midleg	BP: gene silencing ; neurogenesis ; axonogenesis	2.60703	1.05a	1.07a
1633812_at	CG9080	Unknown	2.4916	-1.02a	1.34a
1639454_at	CG10912	Unknown	2.49159	1.11a	1.02a
1633251_at	CG15829	BP: cellular acyl-CoA homeostasis	2.46525	1.49a	1.22a
1623675_at	Odorant-binding protein 99b	BP: autophagic cell death; salivary gland cell autophagic cell death	2.44861	-1.12a	1.32a
1635189_at	Drosomycin	BP: immune response	2.45438	1.6561	1.11587
1628617_at	drosomycin-4	BP: immune response	2.35885	1.88993	1.87168
1635446_at	CG15043	Unknown	2.32869	1.69571	-1.08a
1627552_at	HDC09735	Unknown	2.33418	1.90383	1.12a
1624509_at	Larval visceral protein L	BP: glucose metabolic process	2.25145	1.76832	1.77833
1624558_at	drosomycin-3	BP: immune response	2.20601	1.55762	1.20163
1637963_at	CG14191	Unknown	2.16342	1.06727	-1.12a
1629164_at	CG9825	BP: transmembrane transport	2.15723	1.67111	1.78079
1635270_at	CR14499	Unknown	2.14081	-1.12a	-1.15a
1627463_at	Death associated molecule related to Mch2	BP: apoptosis	2.13834	1.76381	-1.09a
1627088_at	female-specific independent of transformer	Unknown	2.13684	-1.83	-1.11a
1640085_at	CG9733	BP: proteolysis ; defense response	2.12406	-1.22a	-1.45a
1630010_a_at	pointed	BP: muscle fiber development ; anti-apoptosis ; Ras protein signal transduction ; peripheral nervous system development ; regulation of transcription ; phagocytosis, engulfment	2.10582	1.5009	1.55029
1632882_at	CG11671	Unknown	2.07973	1.74473	-1.16a
1625792_s_at	HP1-HOAP-interacting protein	Unknown	2.07867	1.44556	1.46473
1632964_at	poor Imd response upon knock-in	BP: immune response	2.07497	1.08a	-1.16a
1626910_at	CG15282	Unknown	2.05309	1.01a	1.29a
1625873_at	CG15661	BP: glucuronosyltransferase activity	2.02001	1.20927	1.11a
1625698_at	Regulator of G-protein signalling 7	BP: regulation of G-protein coupled receptor protein signaling pathway	3.31a	10.9934	3.57a
1630359_at	CG31810	BP: steroid metabolic process	1.33489	4.99395	1.26695
1627986_s_at	PGRP-SC1b	BP: immune response	1.65a	3.06036	-1.52a
1638903_at	CG5724	BP: glucuronosyltransferase activity	-1.08a	2.79228	-1.09a
1625538_at	Jonah 66Ci	BP: proteolysis; MF: serine-type endopeptidase activity	1.5401	2.63736	-1.20a
1634076_at	CG12057	Unknown	1.23a	2.31167	-1.49a
1636853_at	Cuticular protein 47Ef	MF: structural constituent of chitin-based larval cuticle	1.20a	2.27517	1.42177
1638361_at	CG12374	BP: proteolysis; MF: metallocarboxypeptidase activity ; zinc ion binding	1.02a	2.18301	-1.04a
1637492_at	epsilonTrypsin	BP: proteolysis; MF: serine-type endopeptidase activity	1.27a	2.16387	1.20a
1636148_at	CG6553	Unknown	1.93222	2.06056	1.8451
1638182_at	CG5999	MF: glucuronosyltransferase activity	1.23a	2.02428	-1.39
1632705_at	neither inactivation nor afterpotential D	BP: carotenoid transport; phototransduction; rhodopsin biosynthetic process; phototransduction	-1.02a	2.00594	1.49626
1633066_at	CG13215	Unknown	1.22a	1.62535	2.11604
1626740_at	Cuticular protein 72Ec	MF: structural constituent of chitin-based cuticle	1.11a	1.94206	4.12099
1638880_at	CMP-sialic acid synthase	BP: CMP-N-acetylneuraminate biosynthetic process	1.04a	1.87832	1.99557
1641154_at	CG15666	Unknown	1.04a	1.81736	2.04326
MN: motoneuron; BP: Biological Process; MF: Molecular Function. a not statistically significant at a Benjamini-Hochberg corrected p value >0.05.
Up regulated genes in 45 day old G85R flies that have at least a 2 fold change in expression relative to their respective dSOD1 controls.

## Sheet: DOWN reg genes in 45d flies
Down Regulated Genes in 45 day old hSOD1 G85R Flies relative to 45 day old dSOD1 flies
				Fold Change in Tissues Specific Expression of G85R
Probe Set ID	Gene	GO Term	Motoneurons	Glia	Motoneurons + Glia
1631668_at	CG17147	Unknown	-11.3236	-7.42074	-7.09204
1641268_at	CG13313	Unknown	-8.87011	-8.99036	-4.31075
1630260_at	CG31832	BP: signal transduction	-4.4317	-5.3364	-2.50338
1636423_at	CG8012	Unknown	-3.98751	-3.52511	-2.31479
1627140_at	CG31883	Unknown	-3.97506	-2.28945	-2.49373
1626735_at	CG13551	BP: immune response; MF: enzyme inhibitor activity	-3.76136	-2.66811	-2.58724
1627324_at	longitudinals lacking	BP: axon guidance ; axonogenesis ; brain morphogenesis ; startle response ; locomotion ; regulation of transcription	-3.32363	-3.66067	-4.00987
1635375_at	CG5630	Unknown	-2.63815	-3.74261	-2.90825
1641626_at	CG18233	BP: oxidation reduction	-2.62491	-3.2801	-3.49654
1640347_at	CG15398	BP: regulation of transcription	-2.56318	-3.26048	-3.39169
1632140_at	CR33319	Unknown	-2.49494	-20.5275	-20.7811
1633009_a_at	CG6640	BP: transmembrane transport	-2.48808	-4.21231	-4.06685
1624617_at	CG1665	MF: molybdenum ion binding ; catalytic activity ; pyridoxal phosphate binding	-2.17474	-2.36133	-2.2158
1626164_at	CG31380	Unknown	-2.03414	-2.34771	-2.0967
1640566_at	Cyp4p2	BP: oxidation reduction; MF: electron carrier activity ; heme binding ; monooxygenase activity	-2.85126	-2.32011	-1.7819
1627682_at	CG14949	Unknown	-2.01893	-2.16416	-1.48813
1629718_at	CG16727	BP: transmembrane transport	-2.13052	-2.19962	-1.59212
1641634_at	Larval serum protein 2	BP: transport	-1.93a	-9.317	-6.50454
1638407_at	CG31244	Unknown	-1.69055	-5.58289	-6.27055
1635936_at	CG13822	Unknown	-1.82657	-3.81722	-3.94632
1626966_s_at	AY180919	Unknown	-1.72014	-3.632	-4.00886
1623782_at	SCAP	BP: protein targeting to Golgi ; protein processing ; sterol regulatory element binding protein cleavage	-1.76625	-2.97383	-2.97008
1631803_at	Larval serum protein 1 alpha	BP: transport	-1.60a	-2.85305	-2.10311
1640870_s_at	CG17322	BP: metabolic process; MF: 2-hydroxyacylsphingosine 1-beta-galactosyltransferase activity	-1.55832	-2.63055	-2.23773
1640342_at	CG6234	Unknown	1.28	-2.44134	-2.94921
1639729_s_at	Z27119	Unknown	-1.53227	-2.30865	-2.81
1636059_at	CG9689	Unknown	-1.07a	-2.30912	-2.57476
1625012_s_at	virus-induced RNA 1	BP: immune response	-1.13a	-2.22895	-2.40805
1623503_at	slamdance	BP: mechanosensory behavior ; response to mechanical stimulus ; proteolysis	-1.74498	-2.02076	-2.26076
1623494_at	Ecdysone-inducible gene E3	BP: imaginal disc eversion	1.08a	-1.996	-2.5654
1624849_at	Prosap	MF: protein binding	-2.51902	-1.80415	-2.40376
1636611_at	Trypsin 29F	BP: proteolysis ; MF: serine-type endopeptidase activity	-2.40663	-1.49a	-3.86661
1640666_at	CG31205	BP: proteolysis ; MF: serine-type endopeptidase activity	-2.07281	-1.88007	-2.16303
1627936_s_at		Unknown	-2.06279	-1.68918	-2.19782
1637072_at	CG11459	BP: proteolysis ; MF: cysteine-type endopeptidase activity	-2.02371	-1.34741	-1.99952
1637857_at	lectin-24A	MF: galactose binding ; binding	-3.31111	-1.42a	-1.25a
1637644_at	CG13813	Unknown	-2.46984	-1.39895	-1.82173
1633484_at	CG34462	MF: structural constituent of chitin-based cuticle	-2.43724	-1.76932	-1.36672
1629589_at	Gustatory receptor 43a	BP: sensory perception of taste	-2.23286	-1.03a	1.15a
1638302_a_at	CG1090	BP: sodium ion transport ; calcium ion transport ; transmembrane transport	-2.13528	-1.75777	-1.66158
1625195_s_at	schnurri	BP: cell proliferation ; learning or memory ; transforming growth factor beta receptor signaling pathway ; peripheral nervous system development ; negative regulation of transcription from RNA polymerase II promoter	-2.1274	-1.31442	-1.39944
1639211_at	CR_tc_RH57193	Unknown	-2.01637	-1.88034	-1.80357
1639630_at	CG32945	Unknown	-2.01626	-1.29522	-1.5407
1623601_at	Amyrel	BP: carbohydrate metabolic process	-1.86197	-3.84824	-1.65a
1634861_at	CG17177	Unknown	-1.63862	-3.47358	-1.54255
1628076_at	Lip3	BP: lipid metabolic process	1.04a	-3.35253	-1.14a
1630800_s_at	CG34040	Unknown	-1.17a	-3.08506	-1.19a
1640587_at	CG34391	Unknown	-1.59788	-2.41905	-1.39591
1631534_at	sulfateless	BP: fibroblast growth factor receptor signaling pathway; glycosaminoglycan biosynthetic process; mesoderm migration; heparan sulfate proteoglycan biosynthetic process, polysaccharide chain biosynthetic process; sulfur metabolic process; Wnt receptor signaling pathway	-1.7129	-2.36606	-1.98943
1624862_at	HDC15754	Unknown	-1.7905	-2.29158	-1.37856
1636343_at	CG6283	BP: lipid metabolic process	1.06a	-2.23651	-1.06a
1628197_at	CG13177	Unknown	1.01a	-2.23672	-1.19a
1632558_at	CG5630	Unknown	-1.63406	-2.2135	-1.90821
1639575_at	CG18446	MF: zinc ion binding	-1.90844	-2.2121	-1.47386
1629738_at	CG14957	BP: chitin metabolic process	1.12a	-2.2103	-1.40a
1631055_at	cAMP-dependent protein kinase 1	BP: protein amino acid phosphorylation ; rhythmic behavior ; learning or memory ; negative regulation of smoothened signaling pathway ; positive regulation of hh target transcription factor activity ; cAMP-mediated signaling ; locomotor rhythm ; regulation of synaptic transmission	-1.26a	-2.10335	-1.44858
1632003_a_at	Protein tyrosine phosphatase 99A	BP: protein amino acid dephosphorylation ; motor axon guidance ; axonal defasciculation	-1.94803	-2.0861	-1.93111
1623893_at	CG13784	Unknown	-1.32a	-2.03688	-1.55186
1637804_at	CG18673	BP: one-carbon metabolic process ; MF: carbonate dehydratase activity ; zinc ion binding	-1.49503	-2.03905	-1.94266
1631666_s_at	CG9766	Unknown	-1.59289	-2.01319	-1.76039
1622894_at	CG15120	Unknown	-1.57979	-2.00677	-1.54607
1641412_at	CG31809	BP: steroid metabolic process	-1.16a	1.04a	-8.09187
1639502_at	nimrod C1	BP: Wnt receptor signaling pathway ; phagocytosis	-1.84051	-1.42203	-4.02223
1631962_at	Metallothionein D	MF: metal ion binding	-1.97631	-1.78841	-3.16672
1630291_at	Metallothionein B	BP: cellular metal ion homeostasis	-1.08a	1.52a	-2.98083
1625724_at	Phosphodiesterase 1c	BP: cyclic nucleotide metabolic process ; regulation of proteolysis ; signal transduction	-1.96971	-1.94413	-2.97401
1626486_at	CG31815	Unknown	-1.33a	-1.55126	-2.3424
1629545_at	Yolk protein 1	BP: sex differentiation ; vitellogenesis ; lipid metabolic process	-1.29a	-1.13a	-2.22716
1638687_at	CG40298	Unknown	-1.53664	-1.7049	-2.2252
1626687_at	CG10956	BP: negative regulation of proteolysis ; MF: serine-type endopeptidase inhibitor activity	-1.89045	-1.63368	-2.07366
1623732_at	Niemann-Pick type C-2e	Unknown	1.54a	-1.5949	-2.06437
1635462_at	rhomboid	BP: peripheral nervous system development ; epidermal growth factor ligand processing ; proteolysis ; brain development ; learning or memory ; cytokinesis ; cell-cell adhesion ; axonogenesis	1.04a	-1.47993	-2.03313
1632659_at	CG12092	Unknown	1.30a	-1.37a	-2.02179
1636833_at	CG17364	BP: microtubule-based process	-1.55101	-1.15a	-2.01053
1634588_at	Sema-1a	BP: axon midline choice point recognition ; axon guidance ; dendrite morphogenesis ; synapse assembly ; brain morphogenesis ; startle response ; locomotion	-1.21a	-1.25a	-2.00287
MN: motoneuron; BP: Biological Process; MF: Molecular Function. a not statistically significant at a Benjamini-Hochberg corrected p value >0.05.
Down regulated genes in 45 day old G85R flies that have at least a 2 fold change in expression relative to their respective dSOD1 controls.
