# Supplementary material for: Transcriptome Profiling Following Neuronal and Glial Expression of ALS-Linked SOD1 in Drosophila
Source: G3 (Bethesda). 2013 Apr 1;3(4):695–708. doi: 10.1534/g3.113.005850 (PMC3618356; doi:10.1534/g3.113.005850)
Supplement: Supporting Information [file supp_g3.113.005850_FileS2.xlsx]

## Sheet: QPCR vs Microarray
Microarray results compared to QPCR results for D42::G85R relative to D42::dSOD1
	5d Flies	5d Flies	5d Flies	45d Flies	45d Flies	45d Flies
Gene	Microarray	QPCR (Avg fold change)	QPCR (Std Dev)	Microarray	QPCR (Avg fold change)	QPCR (Std Dev)
CG13551	-2.99*	-1.152	0.11086	-3.76*	-1.11784	0.0876208
CG31742	-1.74*	-3.61*	0.0301592	-1.81*	-2.44*	0.113413
CG33296	2.78*	3.84*	0.48652	2.62*	3.72*	0.616528
hsp22	-1.05453	1.32528	0.243268	-1.20912	-1.63326	0.119346
LOLA	-2.46*	1.23488	0.225301	-3.32*	1.52595	0.490156
npc1b	1.18575	1.24833	0.484194	1.29136	2.11502	0.973301
npc2e	1.19331	1.05654	0.0628434	1.53672	1.37719	0.163744
pkaC1	-1.19591	1.3028	0.162627	-1.25961	1.16396	0.188453
pnt	2.07*	1.25659	0.164271	2.11*	1.07061	0.0642068
Prosap	-2.37*	1.12365	0.135758	-2.52*	1.07502	0.170429
Ptp99A	-1.58*	1.24833	0.484194	-1.95*	1.17336	0.541997
rho	1.07563	1.04519	0.094807	1.04578	1.62417	0.442657
SCAP	-1.55*	-1.08047	0.137961	-1.77*	-1.25*	0.0601998
sda	1.01949	1.03399	0.295278	-1.74*	-1.37839	0.232752
sema1a	-1.20375	1.2927	0.229058	-1.2066	1.1014	0.267402
sfl	-1.87*	1.07242	0.252012	-1.71*	1.33*	0.0807933
tum	1.79*	1.81*	0.0865079	1.84*	2.48*	0.228783
wrapper	1.01846	1.26*	0.0938383	-1.2341	1.06814	0.207207
* = pval<0.05
Microarray results compared to QPCR results for M1B::G85R relative to M1B::dSOD1
	5d Flies	5d Flies	5d Flies	45d Flies	45d Flies	45d Flies
Gene	Microarray	QPCR (Avg fold change)	QPCR (Std Dev)	Microarray	QPCR (Avg fold change)	QPCR (Std Dev)
CG13551	-2.62*	-1.61194	0.254848	-2.67*	-1.16*	0.0363175
CG31742	-1.94*	-2.28*	0.102427	-1.68*	-1.86*	0.0946337
CG33296	2.70*	4.11*	0.519795	5.22*	7.60*	0.664579
hsp22	1.54*	1.45741	0.681146	-1.16843	-1.3672	0.0400052
LOLA	-3.42*	-1.0682	0.283021	-3.66*	1.03628	0.082942
npc1b	-1.41721	-1.04652	0.269677	-1.37296	1.49806	0.29488
npc2e	-1.14936	-1.98*	0.102742	-1.5949	2.28*	0.548192
pkaC1	-1.93*	-1.19843	0.201659	-2.10*	1.18801	0.177172
pnt	1.74*	-1.57562	0.160032	1.50*	1.05032	0.0816717
Prosap	-1.96*	-1.18996	0.16136	-1.80*	1.06762	0.0838888
Ptp99A	-1.53*	1.11735	0.169785	-2.09*	1.12472	0.166931
rho	-1.13116	-1.4207	0.313204	-1.48*	-1.84*	0.0265032
SCAP	-2.81*	-2.23*	0.198359	-2.97*	-1.41*	0.0885266
sda	-1.14078	-1.02405	0.188829	-2.02*	-1.92*	0.111668
sema1a	-1.1631	-1.12807	0.21765	-1.24703	1.13416	0.0279468
sfl	-2.39*	-1.40852	0.23867	-2.37*	1.08469	0.0756465
tum	2.78*	2.79*	0.318128	2.21*	2.19*	0.166328
wrapper	-1.18066	-1.01542	0.286123	2.00*	3.62*	0.368058
* = pval<0.05
Microarray results compared to QPCR results for D42+M1B::G85R relative to D42+M1B::dSOD1
	5d Flies	5d Flies	5d Flies	45d Flies	45d Flies	45d Flies
Gene	Microarray	QPCR (Avg fold change)	QPCR (Std Dev)	Microarray	QPCR (Avg fold change)	QPCR (Std Dev)
CG13551	-2.99*	-1.30*	0.0353083	-2.59*	-1.17	0.190335
CG31742	-2.12*	-2.29*	0.0622503	-1.78*	-1.72	0.0932992
CG33296	1.57*	2.69*	0.492396	4.68*	6.99*	0.605443
hsp22	2.08*	1.50372	0.389681	1.15931	-1.25	0.623852
LOLA	-3.34*	1.00579	0.0868277	-4.01*	1.34513	0.408349
npc1b	0.997283	-1.58	0.198223	-2.02*	1.65715	0.713757
npc2e	-1.10	-1.43	0.30567	-2.06*	3.33*	0.460549
pkaC1	-1.23	1.1599	0.106651	-1.45*	1.00199	0.0206024
pnt	1.81*	1.01352	0.16208	1.55*	1.11573	0.166337
Prosap	-2.55*	-1.01	0.0831853	-2.40*	1.08503	0.138291
Ptp99A	-1.69*	-1.20*	0.0795738	-1.93*	-1.15	0.132895
rho	1.09812	-1.13	0.153183	-2.03*	-1.79*	0.11168
SCAP	-3.01*	-1.97*	0.0444427	-2.97*	-1.69*	0.135191
sda	-1.04	-1.14*	0.0373497	-2.26*	-1.81*	0.0935437
sema1a	-1.67*	1.10385	0.174567	-2.00*	1.13874	0.100104
sfl	-2.06*	-1.18	0.127932	-1.99*	-1.07	0.168172
tum	2.34*	2.72*	0.914319	2.77*	3.86*	0.439554
wrapper	-1.22	1.16876	0.35096	2.02*	6.00*	0.571698
* = pval<0.05
