# Supplementary material for: Transcriptome Profiling Following Neuronal and Glial Expression of ALS-Linked SOD1 in Drosophila
Source: G3 (Bethesda). 2013 Apr 1;3(4):695–708. doi: 10.1534/g3.113.005850 (PMC3618356; doi:10.1534/g3.113.005850)
Supplement: Supporting Information [file supp_g3.113.005850_FileS3.xlsx]

## Sheet: GO Terms_G85R MN_5d
Enriched Gene Ontology (GO) Terms for 5 day old flies with G85R expression in motoneurons (D42::G85R) relative to 5 day old dSOD1 flies (D42::dSOD1)
GO terms from the UP regulated set of genes:
Category	Term	Count	Genes	Fold Enrichment	Benjamini pval
KEGG_PATHWAY	dme00982:Drug metabolism	13	1637453_AT, 1629836_AT, 1630258_AT, 1632699_S_AT, 1625873_AT, 1636174_AT, 1627662_AT, 1624164_S_AT, 1628353_AT, 1630066_AT, 1638182_AT, 1627890_AT, 1627861_S_AT	2.99111	0.0377462
GO terms from the DOWN regulated set of genes:
Category	Term	Count	Genes	Fold Enrichment	Benjamini pval
cellular component	GO:0005739~mitochondrion	48	1629440_AT, 1641256_AT, 1635849_AT, 1632971_AT, 1637548_AT, 1622912_AT, 1641311_AT, 1626489_S_AT, 1640632_AT, 1626752_AT, 1623934_AT, 1630236_S_AT, 1624953_AT, 1625392_AT, 1622898_A_AT, 1625651_AT, 1641262_AT, 1624012_AT, 1635825_A_AT, 1632623_AT, 1636137_AT, 1626566_AT, 1640761_AT, 1640775_A_AT, 1627014_A_AT, 1627220_AT, 1623588_AT, 1624132_AT, 1640069_AT, 1632180_AT, 1628621_AT, 1625163_AT, 163…	1.88743	0.00302881

## Sheet: GO Terms_G85R MN_45d
Enriched Gene Ontology (GO) Terms for 45 day old flies with G85R expression in motoneurons (D42::G85R) relative to 45 day old dSOD1 flies (D42::dSOD1)
GO terms from the UP regulated set of genes:
Category	Term	Count	Genes	Fold Enrichment	Benjamini pval
biological process	GO:0009617~response to bacterium	18	1635189_AT, 1635161_AT, 1630741_S_AT, 1641419_AT, 1625124_AT, 1628884_AT, 1627613_AT, 1632964_AT, 1641496_A_AT, 1636767_AT, 1641723_A_AT, 1627376_AT, 1632719_AT, 1634271_AT, 1633545_AT, 1638235_AT, 1627551_S_AT, 1631475_AT, 1630067_A_AT	3.80512	0.00182847
biological process	GO:0042742~defense response to bacterium	17	1635189_AT, 1635161_AT, 1630741_S_AT, 1641419_AT, 1625124_AT, 1628884_AT, 1627613_AT, 1641496_A_AT, 1636767_AT, 1641723_A_AT, 1627376_AT, 1632719_AT, 1634271_AT, 1633545_AT, 1638235_AT, 1627551_S_AT, 1631475_AT, 1630067_A_AT	4.16416	0.0021015
biological process	GO:0006952~defense response	28	1633145_AT, 1636490_AT, 1635189_AT, 1630741_S_AT, 1641419_AT, 1625124_AT, 1628884_AT, 1627613_AT, 1641723_A_AT, 1627376_AT, 1622952_AT, 1633545_AT, 1631475_AT, 1638235_AT, 1627551_S_AT, 1630067_A_AT, 1635161_AT, 1628617_AT, 1627327_AT, 1629118_AT, 1635494_AT, 1634207_AT, 1641496_A_AT, 1636767_AT, 1640085_AT, 1624558_AT, 1626473_A_AT, 1632719_AT, 1634271_AT	2.61874	0.00268244
biological process	GO:0019731~antibacterial humoral response	10	1635189_AT, 1625124_AT, 1641419_AT, 1641723_A_AT, 1632719_AT, 1631475_AT, 1634271_AT, 1638235_AT, 1627551_S_AT, 1630067_A_AT, 1627613_AT	6.42995	0.00271282
biological process	GO:0045087~innate immune response	19	1633145_AT, 1636490_AT, 1635189_AT, 1635161_AT, 1630741_S_AT, 1625124_AT, 1641419_AT, 1628884_AT, 1627613_AT, 1629118_AT, 1635494_AT, 1641496_A_AT, 1626473_A_AT, 1641723_A_AT, 1627376_AT, 1632719_AT, 1622952_AT, 1634271_AT, 1633545_AT, 1627551_S_AT	3.33188	0.00332502
biological process	GO:0006508~proteolysis	75	1634477_AT, 1626222_AT, 1625538_AT, 1636460_AT, 1635424_S_AT, 1641534_AT, 1632966_AT, 1625598_AT, 1627463_AT, 1634834_AT, 1636823_AT, 1628872_AT, 1631555_AT, 1626292_AT, 1635033_AT, 1632584_AT, 1635525_AT, 1635878_S_AT, 1630590_AT, 1624316_AT, 1639303_AT, 1629007_AT, 1635769_AT, 1634343_AT, 1633068_AT, 1630302_AT, 1637532_S_AT, 1635507_AT, 1623978_AT, 1637086_AT, 1629542_AT, 1623925_AT, 1627709_A…	1.62555	0.0037639
biological process	GO:0006026~aminoglycan catabolic process	11	1633145_AT, 1629118_AT, 1631209_AT, 1636490_AT, 1623643_S_AT, 1637421_AT, 1630741_S_AT, 1626417_AT, 1641723_A_AT, 1633545_AT, 1628884_AT	5.30471	0.00398288
biological process	GO:0000272~polysaccharide catabolic process	11	1633145_AT, 1629118_AT, 1631209_AT, 1636490_AT, 1623643_S_AT, 1637421_AT, 1630741_S_AT, 1626417_AT, 1641723_A_AT, 1633545_AT, 1628884_AT	5.14396	0.0047137
biological process	GO:0006955~immune response	25	1633145_AT, 1636490_AT, 1635189_AT, 1635096_AT, 1630741_S_AT, 1625124_AT, 1641419_AT, 1628884_AT, 1627613_AT, 1641723_A_AT, 1627376_AT, 1622952_AT, 1633545_AT, 1631475_AT, 1638235_AT, 1627551_S_AT, 1630067_A_AT, 1635161_AT, 1629118_AT, 1635494_AT, 1634207_AT, 1641496_A_AT, 1636767_AT, 1626473_A_AT, 1632719_AT, 1634271_AT	2.48901	0.00752183
biological process	GO:0009253~peptidoglycan catabolic process	7	1633145_AT, 1629118_AT, 1636490_AT, 1630741_S_AT, 1641723_A_AT, 1633545_AT, 1628884_AT	8.30947	0.0111609
biological process	GO:0000270~peptidoglycan metabolic process	7	1633145_AT, 1629118_AT, 1636490_AT, 1630741_S_AT, 1641723_A_AT, 1633545_AT, 1628884_AT	8.30947	0.0111609
biological process	GO:0019730~antimicrobial humoral response	14	1635189_AT, 1635096_AT, 1625124_AT, 1641419_AT, 1627613_AT, 1634207_AT, 1636767_AT, 1641723_A_AT, 1627376_AT, 1632719_AT, 1634271_AT, 1638235_AT, 1627551_S_AT, 1631475_AT, 1630067_A_AT	3.4293	0.016019
biological process	GO:0006959~humoral immune response	15	1635189_AT, 1635096_AT, 1625124_AT, 1641419_AT, 1627613_AT, 1634207_AT, 1636767_AT, 1626473_A_AT, 1641723_A_AT, 1627376_AT, 1632719_AT, 1634271_AT, 1638235_AT, 1627551_S_AT, 1631475_AT, 1630067_A_AT	3.26025	0.0163074
biological process	GO:0006027~glycosaminoglycan catabolic process	7	1633145_AT, 1629118_AT, 1636490_AT, 1630741_S_AT, 1641723_A_AT, 1633545_AT, 1628884_AT	7.71594	0.0167455
biological process	GO:0016052~carbohydrate catabolic process	16	1633145_AT, 1631209_AT, 1636490_AT, 1637421_AT, 1630741_S_AT, 1628884_AT, 1640427_AT, 1629118_AT, 1623643_S_AT, 1628379_AT, 1630254_AT, 1629402_AT, 1641723_A_AT, 1626417_AT, 1634981_AT, 1633545_AT	3.0111	0.019686
cellular component	GO:0005576~extracellular region	55	1625026_AT, 1635189_AT, 1634546_AT, 1630741_S_AT, 1641419_AT, 1625124_AT, 1628884_AT, 1627613_AT, 1631204_AT, 1631171_AT, 1633545_AT, 1627551_S_AT, 1630067_A_AT, 1636622_AT, 1629955_AT, 1635507_AT, 1633941_A_AT, 1625825_AT, 1631327_AT, 1629118_AT, 1638716_A_AT, 1625266_AT, 1629201_AT, 1632719_AT, 1634271_AT, 1637889_AT, 1636490_AT, 1640204_AT, 1633155_AT, 1629199_AT, 1623643_S_AT, 1637814_S_AT, 1…	1.78735	0.00390885
molecular function	GO:0008233~peptidase activity	74	1629022_AT, 1634477_AT, 1626222_AT, 1625538_AT, 1636460_AT, 1635424_S_AT, 1641534_AT, 1632966_AT, 1628884_AT, 1625598_AT, 1627463_AT, 1634834_AT, 1636823_AT, 1628872_AT, 1631555_AT, 1626292_AT, 1635033_AT, 1632584_AT, 1635525_AT, 1635878_S_AT, 1630590_AT, 1624316_AT, 1639303_AT, 1629007_AT, 1635769_AT, 1633068_AT, 1630302_AT, 1637532_S_AT, 1635507_AT, 1637086_AT, 1629542_AT, 1623925_AT, 1627709_A…	1.82515	0.00016109
molecular function	GO:0070011~peptidase activity, acting on L-amino acid peptides	70	1629022_AT, 1634477_AT, 1626222_AT, 1625538_AT, 1636460_AT, 1635424_S_AT, 1641534_AT, 1632966_AT, 1625598_AT, 1627463_AT, 1634834_AT, 1636823_AT, 1628872_AT, 1626292_AT, 1635033_AT, 1632584_AT, 1635525_AT, 1635878_S_AT, 1630590_AT, 1624316_AT, 1639303_AT, 1629007_AT, 1635769_AT, 1633068_AT, 1630302_AT, 1637532_S_AT, 1635507_AT, 1637086_AT, 1629542_AT, 1623925_AT, 1627709_AT, 1640085_AT, 1636984_A…	1.82909	0.00017005
molecular function	GO:0017171~serine hydrolase activity	42	1626222_AT, 1629022_AT, 1641234_AT, 1625538_AT, 1636460_AT, 1641534_AT, 1630598_AT, 1625212_AT, 1632966_AT, 1625598_AT, 1634834_AT, 1636823_AT, 1627657_AT, 1635033_AT, 1632584_AT, 1635525_AT, 1639322_AT, 1638039_AT, 1635878_S_AT, 1624316_AT, 1629007_AT, 1626116_AT, 1633718_AT, 1635507_AT, 1635161_AT, 1635282_AT, 1636689_AT, 1625828_AT, 1637086_AT, 1624506_AT, 1629542_AT, 1634279_AT, 1623925_AT, 1…	2.16913	0.000412671
molecular function	GO:0008236~serine-type peptidase activity	42	1626222_AT, 1629022_AT, 1641234_AT, 1625538_AT, 1636460_AT, 1641534_AT, 1630598_AT, 1625212_AT, 1632966_AT, 1625598_AT, 1634834_AT, 1636823_AT, 1627657_AT, 1635033_AT, 1632584_AT, 1635525_AT, 1639322_AT, 1638039_AT, 1635878_S_AT, 1624316_AT, 1629007_AT, 1626116_AT, 1633718_AT, 1635507_AT, 1635161_AT, 1635282_AT, 1636689_AT, 1625828_AT, 1637086_AT, 1624506_AT, 1629542_AT, 1634279_AT, 1623925_AT, 1…	2.18379	0.000461982
molecular function	GO:0004252~serine-type endopeptidase activity	38	1626222_AT, 1641234_AT, 1625538_AT, 1636460_AT, 1641534_AT, 1630598_AT, 1625212_AT, 1632966_AT, 1625598_AT, 1634834_AT, 1636823_AT, 1627657_AT, 1635033_AT, 1635525_AT, 1639322_AT, 1638039_AT, 1635878_S_AT, 1624316_AT, 1629007_AT, 1626116_AT, 1633718_AT, 1635507_AT, 1635161_AT, 1635282_AT, 1636689_AT, 1625828_AT, 1637086_AT, 1624506_AT, 1634279_AT, 1623925_AT, 1641496_A_AT, 1627709_AT, 1640085_AT,…	2.17412	0.00102858
molecular function	GO:0004175~endopeptidase activity	51	1626222_AT, 1625538_AT, 1636460_AT, 1641534_AT, 1625598_AT, 1632966_AT, 1627463_AT, 1634834_AT, 1636823_AT, 1635033_AT, 1635525_AT, 1635878_S_AT, 1624316_AT, 1639303_AT, 1629007_AT, 1635507_AT, 1637086_AT, 1623925_AT, 1627709_AT, 1640085_AT, 1629633_AT, 1636984_AT, 1633955_AT, 1639073_AT, 1639338_AT, 1624137_AT, 1623431_AT, 1641234_AT, 1629098_AT, 1640204_AT, 1627799_AT, 1630598_AT, 1625212_AT, 1…	1.78796	0.00428451
molecular function	GO:0008745~N-acetylmuramoyl-L-alanine amidase activity	7	1633145_AT, 1629118_AT, 1636490_AT, 1630741_S_AT, 1641723_A_AT, 1633545_AT, 1628884_AT	8.97779	0.0044535
molecular function	GO:0042834~peptidoglycan binding	7	1633145_AT, 1629118_AT, 1636490_AT, 1630741_S_AT, 1641723_A_AT, 1633545_AT, 1628884_AT	8.28719	0.00586062
molecular function	GO:0008509~anion transmembrane transporter activity	17	1637762_S_AT, 1627208_AT, 1625203_AT, 1633111_AT, 1628721_AT, 1626124_AT, 1628494_A_AT, 1623832_A_AT, 1624369_AT, 1627078_AT, 1633405_S_AT, 1629164_AT, 1629732_AT, 1623055_AT, 1640405_AT, 1635752_AT, 1640301_A_AT	2.8439	0.0135674
molecular function	GO:0030246~carbohydrate binding	26	1633145_AT, 1625026_AT, 1636490_AT, 1630741_S_AT, 1633155_AT, 1629846_AT, 1628884_AT, 1630256_AT, 1626749_A_AT, 1631204_AT, 1636970_AT, 1641723_A_AT, 1633545_AT, 1636622_AT, 1625374_AT, 1635125_A_AT, 1629955_AT, 1631209_AT, 1623416_AT, 1630209_AT, 1629118_AT, 1634707_S_AT, 1636105_AT, 1638716_A_AT, 1626417_AT, 1637889_AT, 1639082_AT	2.18663	0.0136309
molecular function	GO:0015293~symporter activity	16	1639528_AT, 1637762_S_AT, 1625203_AT, 1627994_AT, 1628721_AT, 1633780_AT, 1628494_A_AT, 1627041_S_AT, 1640216_AT, 1633405_S_AT, 1623833_AT, 1629164_AT, 1629732_AT, 1623055_AT, 1640405_AT, 1640301_A_AT	2.93152	0.014216
molecular function	GO:0005436~sodium:phosphate symporter activity	8	1633405_S_AT, 1625203_AT, 1629732_AT, 1629164_AT, 1623055_AT, 1640405_AT, 1628721_AT, 1628494_A_AT	5.86305	0.0149831
molecular function	GO:0015296~anion:cation symporter activity	10	1633405_S_AT, 1637762_S_AT, 1625203_AT, 1629732_AT, 1629164_AT, 1623055_AT, 1640405_AT, 1628721_AT, 1628494_A_AT, 1640301_A_AT	4.15959	0.0195356
molecular function	GO:0015103~inorganic anion transmembrane transporter activity	10	1633405_S_AT, 1625203_AT, 1629732_AT, 1629164_AT, 1623055_AT, 1640405_AT, 1628721_AT, 1626124_AT, 1628494_A_AT, 1640301_A_AT	4.05013	0.0209202
molecular function	GO:0015294~solute:cation symporter activity	15	1639528_AT, 1637762_S_AT, 1625203_AT, 1627994_AT, 1628721_AT, 1633780_AT, 1628494_A_AT, 1627041_S_AT, 1640216_AT, 1633405_S_AT, 1629164_AT, 1629732_AT, 1623055_AT, 1640405_AT, 1640301_A_AT	2.88572	0.0218501
molecular function	GO:0005316~high affinity inorganic phosphate:sodium symporter activity	7	1633405_S_AT, 1625203_AT, 1629732_AT, 1629164_AT, 1640405_AT, 1628721_AT, 1628494_A_AT	5.98519	0.0237622
molecular function	GO:0008238~exopeptidase activity	17	1633068_AT, 1635769_AT, 1630302_AT, 1637532_S_AT, 1634477_AT, 1635424_S_AT, 1629542_AT, 1632993_AT, 1628355_AT, 1628872_AT, 1626292_AT, 1632584_AT, 1635070_AT, 1631746_A_AT, 1630590_AT, 1632461_AT, 1631537_AT	2.56508	0.0261594
molecular function	GO:0005539~glycosaminoglycan binding	7	1633145_AT, 1629118_AT, 1636490_AT, 1630741_S_AT, 1641723_A_AT, 1633545_AT, 1628884_AT	5.67018	0.0276111
molecular function	GO:0015114~phosphate transmembrane transporter activity	8	1633405_S_AT, 1625203_AT, 1629732_AT, 1629164_AT, 1623055_AT, 1640405_AT, 1628721_AT, 1628494_A_AT	4.73554	0.0285346
molecular function	GO:0004035~alkaline phosphatase activity	6	1625739_AT, 1634529_AT, 1633540_AT, 1627169_AT, 1637485_AT, 1636287_AT	7.10331	0.0288058
molecular function	GO:0004177~aminopeptidase activity	10	1628872_AT, 1635769_AT, 1633068_AT, 1626292_AT, 1634477_AT, 1631746_A_AT, 1635424_S_AT, 1632461_AT, 1632993_AT, 1631537_AT	3.6644	0.0322404
molecular function	GO:0008195~phosphatidate phosphatase activity	5	1633796_AT, 1631573_A_AT, 1631307_AT, 1637723_AT, 1635276_AT	8.55028	0.0406118
molecular function	GO:0030247~polysaccharide binding	18	1633145_AT, 1629955_AT, 1625026_AT, 1636490_AT, 1631209_AT, 1630741_S_AT, 1623416_AT, 1633155_AT, 1628884_AT, 1631204_AT, 1629118_AT, 1636105_AT, 1638716_A_AT, 1641723_A_AT, 1626417_AT, 1633545_AT, 1636622_AT, 1637889_AT, 1639082_AT	2.32797	0.0407554
molecular function	GO:0001871~pattern binding	18	1633145_AT, 1629955_AT, 1625026_AT, 1636490_AT, 1631209_AT, 1630741_S_AT, 1623416_AT, 1633155_AT, 1628884_AT, 1631204_AT, 1629118_AT, 1636105_AT, 1638716_A_AT, 1641723_A_AT, 1626417_AT, 1633545_AT, 1636622_AT, 1637889_AT, 1639082_AT	2.32797	0.0407554
molecular function	GO:0015370~solute:sodium symporter activity	12	1633405_S_AT, 1639528_AT, 1637762_S_AT, 1625203_AT, 1629732_AT, 1629164_AT, 1627994_AT, 1640405_AT, 1628721_AT, 1633780_AT, 1628494_A_AT, 1627041_S_AT	2.97881	0.043298
KEGG_PATHWAY	dme00790:Folate biosynthesis	8	1625739_AT, 1634529_AT, 1641451_AT, 1633540_AT, 1627169_AT, 1637485_AT, 1635987_AT, 1636287_AT	5.3984	0.0309024
GO terms from the DOWN regulated set of genes:
Category	Term	Count	Genes	Fold Enrichment	Benjamini pval
biological process	GO:0055114~oxidation reduction	90	1641714_AT, 1623331_AT, 1639539_AT, 1634540_AT, 1625276_A_AT, 1639863_AT, 1631205_A_AT, 1641626_AT, 1625338_AT, 1641311_AT, 1631300_AT, 1631266_A_AT, 1640893_A_AT, 1634641_A_AT, 1633617_AT, 1630236_S_AT, 1629853_AT, 1624953_AT, 1634869_AT, 1633584_AT, 1639857_AT, 1637154_AT, 1629705_AT, 1623866_AT, 1624911_AT, 1630503_AT, 1631588_AT, 1625412_AT, 1626401_AT, 1627117_A_AT, 1631452_AT, 1627302_AT, 1…	2.08643	9.30636e-09
biological process	GO:0006098~pentose-phosphate shunt	7	1631588_AT, 1630236_S_AT, 1640549_AT, 1625995_A_AT, 1637816_S_AT, 1627655_AT, 1636351_AT	12.2317	0.002454
biological process	GO:0006739~NADP metabolic process	7	1631588_AT, 1630236_S_AT, 1640549_AT, 1625995_A_AT, 1637816_S_AT, 1627655_AT, 1636351_AT	12.2317	0.002454
biological process	GO:0006733~oxidoreduction coenzyme metabolic process	10	1641134_AT, 1631588_AT, 1630236_S_AT, 1640549_AT, 1625995_A_AT, 1637816_S_AT, 1627655_AT, 1631455_AT, 1638844_S_AT, 1636351_AT	6.6567	0.00311258
biological process	GO:0019362~pyridine nucleotide metabolic process	8	1631588_AT, 1630236_S_AT, 1640549_AT, 1625995_A_AT, 1637816_S_AT, 1627655_AT, 1638844_S_AT, 1636351_AT	8.60251	0.00410387
biological process	GO:0019748~secondary metabolic process	17	1623866_AT, 1631588_AT, 1627773_A_AT, 1631224_AT, 1634289_AT, 1640755_AT, 1627655_AT, 1630236_S_AT, 1625995_A_AT, 1640549_AT, 1641146_AT, 1637816_S_AT, 1626052_AT, 1633023_AT, 1627068_AT, 1636137_AT, 1636351_AT	3.49477	0.00498003
biological process	GO:0051186~cofactor metabolic process	21	1633523_AT, 1630433_AT, 1638529_AT, 1631588_AT, 1638216_AT, 1639968_AT, 1631452_AT, 1627423_AT, 1635849_AT, 1627655_AT, 1631455_AT, 1634314_S_AT, 1641134_AT, 1640549_AT, 1630236_S_AT, 1625995_A_AT, 1637816_S_AT, 1632343_AT, 1635589_AT, 1638844_S_AT, 1636351_AT	2.74356	0.0140989
biological process	GO:0006769~nicotinamide metabolic process	7	1631588_AT, 1630236_S_AT, 1640549_AT, 1625995_A_AT, 1637816_S_AT, 1627655_AT, 1636351_AT	8.15446	0.0179091
biological process	GO:0046496~nicotinamide nucleotide metabolic process	7	1631588_AT, 1630236_S_AT, 1640549_AT, 1625995_A_AT, 1637816_S_AT, 1627655_AT, 1636351_AT	8.15446	0.0179091
biological process	GO:0009820~alkaloid metabolic process	7	1631588_AT, 1630236_S_AT, 1640549_AT, 1625995_A_AT, 1637816_S_AT, 1627655_AT, 1636351_AT	8.15446	0.0179091
biological process	GO:0043603~cellular amide metabolic process	8	1631588_AT, 1630236_S_AT, 1640549_AT, 1625995_A_AT, 1637816_S_AT, 1627655_AT, 1638505_AT, 1636351_AT	6.21292	0.0274348
biological process	GO:0045297~post-mating behavior	8	1631200_AT, 1631224_AT, 1637325_AT, 1628649_AT, 1633023_AT, 1624840_AT, 1628459_AT, 1638392_AT	5.88593	0.0360988
biological process	GO:0006575~cellular amino acid derivative metabolic process	14	1630830_A_AT, 1623331_AT, 1630646_AT, 1631439_AT, 1639863_AT, 1633604_AT, 1626489_S_AT, 1638505_AT, 1641661_AT, 1633958_AT, 1636894_S_AT, 1624083_S_AT, 1635318_AT, 1631675_A_AT	3.15657	0.052017
cellular component	GO:0042598~vesicular fraction	22	1623866_AT, 1624911_AT, 1626401_AT, 1641022_A_AT, 1627773_A_AT, 1632021_AT, 1639539_AT, 1634540_AT, 1627302_AT, 1640755_AT, 1625338_AT, 1631300_AT, 1626689_AT, 1634641_A_AT, 1633947_AT, 1629324_AT, 1638739_AT, 1634143_AT, 1626198_AT, 1640566_AT, 1627068_AT, 1634261_AT, 1633639_AT	3.86219	2.43445e-05
cellular component	GO:0005792~microsome	22	1623866_AT, 1624911_AT, 1626401_AT, 1641022_A_AT, 1627773_A_AT, 1632021_AT, 1639539_AT, 1634540_AT, 1627302_AT, 1640755_AT, 1625338_AT, 1631300_AT, 1626689_AT, 1634641_A_AT, 1633947_AT, 1629324_AT, 1638739_AT, 1634143_AT, 1626198_AT, 1640566_AT, 1627068_AT, 1634261_AT, 1633639_AT	3.86219	2.43445e-05
cellular component	GO:0005624~membrane fraction	23	1623866_AT, 1624911_AT, 1626401_AT, 1641022_A_AT, 1627773_A_AT, 1632021_AT, 1639539_AT, 1634540_AT, 1627302_AT, 1640755_AT, 1625338_AT, 1631300_AT, 1626689_AT, 1634641_A_AT, 1633947_AT, 1629324_AT, 1638739_AT, 1634143_AT, 1626198_AT, 1640566_AT, 1626509_AT, 1627068_AT, 1634261_AT, 1633639_AT	3.38401	4.64335e-05
cellular component	GO:0000267~cell fraction	24	1639539_AT, 1634540_AT, 1625338_AT, 1631300_AT, 1634641_A_AT, 1634261_AT, 1623866_AT, 1624911_AT, 1627773_A_AT, 1641022_A_AT, 1626401_AT, 1632021_AT, 1627302_AT, 1640755_AT, 1626689_AT, 1633947_AT, 1629324_AT, 1638739_AT, 1634143_AT, 1631591_AT, 1626198_AT, 1640566_AT, 1626509_AT, 1627068_AT, 1633639_AT	3.31045	5.57095e-05
cellular component	GO:0005626~insoluble fraction	23	1623866_AT, 1624911_AT, 1626401_AT, 1641022_A_AT, 1627773_A_AT, 1632021_AT, 1639539_AT, 1634540_AT, 1627302_AT, 1640755_AT, 1625338_AT, 1631300_AT, 1626689_AT, 1634641_A_AT, 1633947_AT, 1629324_AT, 1638739_AT, 1634143_AT, 1626198_AT, 1640566_AT, 1626509_AT, 1627068_AT, 1634261_AT, 1633639_AT	3.25983	6.8673e-05
cellular component	GO:0016222~procollagen-proline 4-dioxygenase complex	8	1640893_A_AT, 1636894_S_AT, 1641661_AT, 1623331_AT, 1630646_AT, 1639863_AT, 1637713_AT, 1633604_AT	7.27001	0.00250464
cellular component	GO:0005783~endoplasmic reticulum	33	1639539_AT, 1623331_AT, 1634540_AT, 1630646_AT, 1632342_A_AT, 1639863_AT, 1641626_AT, 1625338_AT, 1631300_AT, 1640893_A_AT, 1636789_S_AT, 1634641_A_AT, 1641661_AT, 1634261_AT, 1623866_AT, 1624911_AT, 1626401_AT, 1641022_A_AT, 1632021_AT, 1640755_AT, 1637713_AT, 1627495_AT, 1633604_AT, 1626689_AT, 1625433_AT, 1635953_AT, 1636894_S_AT, 1633947_AT, 1638739_AT, 1634143_AT, 1626198_AT, 1640566_AT, 162…	1.83385	0.0290393
cellular component	GO:0019898~extrinsic to membrane	22	1623866_AT, 1624911_AT, 1626401_AT, 1632021_AT, 1639539_AT, 1634540_AT, 1638319_AT, 1640755_AT, 1625338_AT, 1626689_AT, 1624150_AT, 1623934_AT, 1628754_S_AT, 1633947_AT, 1638739_AT, 1637807_AT, 1634143_AT, 1626198_AT, 1640566_AT, 1627068_AT, 1634261_AT, 1633639_AT	2.22139	0.0299854
molecular function	GO:0005506~iron ion binding	47	1625806_AT, 1639539_AT, 1623331_AT, 1634540_AT, 1625315_AT, 1630646_AT, 1629048_S_AT, 1639863_AT, 1641626_AT, 1625338_AT, 1631300_AT, 1640893_A_AT, 1641647_AT, 1634641_A_AT, 1640841_AT, 1641661_AT, 1624953_AT, 1634261_AT, 1632623_AT, 1640489_AT, 1638417_AT, 1624911_AT, 1623866_AT, 1630503_AT, 1625412_AT, 1626401_AT, 1641022_A_AT, 1632021_AT, 1640755_AT, 1633604_AT, 1637713_AT, 1627495_AT, 1626689…	2.50156	4.94556e-06
molecular function	GO:0009055~electron carrier activity	38	1639539_AT, 1634699_A_AT, 1629048_S_AT, 1634540_AT, 1625338_AT, 1631300_AT, 1634641_A_AT, 1624953_AT, 1634261_AT, 1632623_AT, 1636137_AT, 1640489_AT, 1623089_AT, 1623866_AT, 1624911_AT, 1630503_AT, 1625412_AT, 1626401_AT, 1641022_A_AT, 1632532_S_AT, 1632021_AT, 1628013_AT, 1640755_AT, 1626689_AT, 1638923_AT, 1623787_AT, 1628271_AT, 1633947_AT, 1629324_AT, 1633401_S_AT, 1638739_AT, 1635075_AT, 163…	2.62104	2.55501e-05
molecular function	GO:0019798~procollagen-proline dioxygenase activity	11	1640893_A_AT, 1635953_AT, 1636894_S_AT, 1641661_AT, 1623331_AT, 1630646_AT, 1639863_AT, 1627495_AT, 1637713_AT, 1633604_AT, 1641626_AT	5.7196	0.00107564
molecular function	GO:0004656~procollagen-proline 4-dioxygenase activity	11	1640893_A_AT, 1635953_AT, 1636894_S_AT, 1641661_AT, 1623331_AT, 1630646_AT, 1639863_AT, 1627495_AT, 1637713_AT, 1633604_AT, 1641626_AT	5.7196	0.00107564
molecular function	GO:0019842~vitamin binding	22	1624617_AT, 1623331_AT, 1630646_AT, 1639863_AT, 1627495_AT, 1637346_AT, 1637713_AT, 1633604_AT, 1641626_AT, 1627833_AT, 1626489_S_AT, 1623916_AT, 1627493_AT, 1622896_AT, 1635953_AT, 1640893_A_AT, 1636894_S_AT, 1641661_AT, 1632343_AT, 1634551_AT, 1624468_A_AT, 1640736_AT	3.03489	0.00114505
molecular function	GO:0031543~peptidyl-proline dioxygenase activity	11	1640893_A_AT, 1635953_AT, 1636894_S_AT, 1641661_AT, 1623331_AT, 1630646_AT, 1639863_AT, 1627495_AT, 1637713_AT, 1633604_AT, 1641626_AT	5.50776	0.0013303
molecular function	GO:0031545~peptidyl-proline 4-dioxygenase activity	11	1640893_A_AT, 1635953_AT, 1636894_S_AT, 1641661_AT, 1623331_AT, 1630646_AT, 1639863_AT, 1627495_AT, 1637713_AT, 1633604_AT, 1641626_AT	5.50776	0.0013303
molecular function	GO:0031418~L-ascorbic acid binding	11	1640893_A_AT, 1635953_AT, 1636894_S_AT, 1641661_AT, 1623331_AT, 1630646_AT, 1639863_AT, 1627495_AT, 1637713_AT, 1633604_AT, 1641626_AT	5.50776	0.0013303
molecular function	GO:0020037~heme binding	27	1639539_AT, 1634540_AT, 1625338_AT, 1631300_AT, 1634641_A_AT, 1624953_AT, 1634261_AT, 1632623_AT, 1623866_AT, 1624911_AT, 1625412_AT, 1626401_AT, 1641022_A_AT, 1632021_AT, 1640755_AT, 1626689_AT, 1638923_AT, 1633947_AT, 1633401_S_AT, 1629324_AT, 1638739_AT, 1634143_AT, 1637622_S_AT, 1626198_AT, 1640566_AT, 1627068_AT, 1639069_AT, 1633639_AT	2.66434	0.00137391
molecular function	GO:0046906~tetrapyrrole binding	27	1639539_AT, 1634540_AT, 1625338_AT, 1631300_AT, 1634641_A_AT, 1624953_AT, 1634261_AT, 1632623_AT, 1623866_AT, 1624911_AT, 1625412_AT, 1626401_AT, 1641022_A_AT, 1632021_AT, 1640755_AT, 1626689_AT, 1638923_AT, 1633947_AT, 1633401_S_AT, 1629324_AT, 1638739_AT, 1634143_AT, 1637622_S_AT, 1626198_AT, 1640566_AT, 1627068_AT, 1639069_AT, 1633639_AT	2.66434	0.00137391
molecular function	GO:0016702~oxidoreductase activity, acting on single donors with incorporation of molecular oxygen, incorporation of two atoms of oxygen	12	1640893_A_AT, 1635953_AT, 1636894_S_AT, 1641661_AT, 1623331_AT, 1630646_AT, 1639863_AT, 1627495_AT, 1637713_AT, 1633604_AT, 1641626_AT, 1639857_AT	4.38456	0.00449782
molecular function	GO:0016701~oxidoreductase activity, acting on single donors with incorporation of molecular oxygen	12	1640893_A_AT, 1635953_AT, 1636894_S_AT, 1641661_AT, 1623331_AT, 1630646_AT, 1639863_AT, 1627495_AT, 1637713_AT, 1633604_AT, 1641626_AT, 1639857_AT	4.26918	0.00517355
molecular function	GO:0031406~carboxylic acid binding	15	1627014_A_AT, 1640698_AT, 1623331_AT, 1630646_AT, 1639863_AT, 1627495_AT, 1637713_AT, 1633604_AT, 1641626_AT, 1623916_AT, 1640893_A_AT, 1635953_AT, 1636894_S_AT, 1641661_AT, 1634551_AT	3.16853	0.0137042
molecular function	GO:0016706~oxidoreductase activity, acting on paired donors, with incorporation or reduction of molecular oxygen, 2-oxoglutarate as one donor, and incorporation of one atom each of oxygen into both donors	11	1640893_A_AT, 1635953_AT, 1636894_S_AT, 1641661_AT, 1623331_AT, 1630646_AT, 1639863_AT, 1627495_AT, 1637713_AT, 1633604_AT, 1641626_AT	3.81307	0.0264533
KEGG_PATHWAY	dme00330:Arginine and proline metabolism	19	1630830_A_AT, 1623331_AT, 1630646_AT, 1631439_AT, 1639863_AT, 1637713_AT, 1633604_AT, 1631266_A_AT, 1634971_AT, 1628839_AT, 1640893_A_AT, 1635953_AT, 1641661_AT, 1633958_AT, 1636894_S_AT, 1635318_AT, 1630933_AT, 1637154_AT, 1632228_AT	3.91839	2.69459e-05
KEGG_PATHWAY	dme00030:Pentose phosphate pathway	9	1631588_AT, 1638550_S_AT, 1630236_S_AT, 1640549_AT, 1625995_A_AT, 1627655_AT, 1627910_S_AT, 1633803_AT, 1636351_AT	4.43845	0.019057

## Sheet: GO Terms_G85R glia_5d
Enriched Gene Ontology (GO) Terms for 5 day old flies with G85R expression in glia (M1B::G85R) relative to 5 day old dSOD1 flies (M1B::dSOD1)
GO terms from the UP regulated set of genes:
Category	Term	Count	Genes	Fold Enrichment	Benjamini pval
biological process	GO:0006508~proteolysis	46	1629050_AT, 1627281_AT, 1629468_AT, 1626222_AT, 1641234_AT, 1632209_AT, 1625957_AT, 1626272_S_AT, 1636460_AT, 1641534_AT, 1627869_AT, 1630598_AT, 1634834_AT, 1637091_A_AT, 1628355_AT, 1635065_AT, 1635033_AT, 1636591_AT, 1639196_AT, 1631426_AT, 1629618_AT, 1640757_AT, 1636718_S_AT, 1635878_S_AT, 1630590_AT, 1624316_AT, 1636559_S_AT, 1630302_AT, 1635507_AT, 1636689_AT, 1638335_AT, 1637086_AT, 16258…	1.88516	0.022797
biological process	GO:0000272~polysaccharide catabolic process	8	1633145_AT, 1626301_AT, 1623643_S_AT, 1624036_AT, 1637421_AT, 1641723_A_AT, 1633237_AT, 1633545_AT, 1639884_AT	7.07371	0.0287957
biological process	GO:0006026~aminoglycan catabolic process	8	1633145_AT, 1626301_AT, 1623643_S_AT, 1624036_AT, 1637421_AT, 1641723_A_AT, 1633237_AT, 1633545_AT, 1639884_AT	7.29476	0.0349263
biological process	GO:0006022~aminoglycan metabolic process	15	1633145_AT, 1634514_AT, 1629955_AT, 1626301_AT, 1627771_AT, 1637421_AT, 1633155_AT, 1632076_A_AT, 1636105_AT, 1624036_AT, 1623643_S_AT, 1638716_A_AT, 1641723_A_AT, 1633237_AT, 1633545_AT, 1636622_AT, 1639884_AT	3.21828	0.0445936
cellular component	GO:0005576~extracellular region	31	1640583_AT, 1634514_AT, 1634546_AT, 1626301_AT, 1627771_AT, 1633155_AT, 1628778_AT, 1632076_A_AT, 1624036_AT, 1623643_S_AT, 1631171_AT, 1633237_AT, 1633545_AT, 1623675_AT, 1626425_AT, 1639019_S_AT, 1636622_AT, 1629819_S_AT, 1639884_AT, 1629955_AT, 1635161_AT, 1635507_AT, 1628617_AT, 1634525_AT, 1625468_AT, 1631327_AT, 1624074_AT, 1636105_AT, 1624437_S_AT, 1639229_AT, 1638716_A_AT, 1633305_AT, 163…	2.01484	0.0312861
molecular function	GO:0004252~serine-type endopeptidase activity	32	1629050_AT, 1629468_AT, 1627281_AT, 1626222_AT, 1641234_AT, 1632209_AT, 1626272_S_AT, 1636460_AT, 1641534_AT, 1627869_AT, 1630598_AT, 1634834_AT, 1635033_AT, 1639196_AT, 1629618_AT, 1640757_AT, 1635878_S_AT, 1624316_AT, 1635161_AT, 1635507_AT, 1636689_AT, 1637086_AT, 1625828_AT, 1624506_AT, 1634279_AT, 1624092_AT, 1626718_AT, 1624285_AT, 1641496_A_AT, 1624437_S_AT, 1638661_AT, 1641539_A_AT, 16241…	3.26984	9.94568e-07
molecular function	GO:0017171~serine hydrolase activity	34	1629050_AT, 1629468_AT, 1627281_AT, 1626222_AT, 1641234_AT, 1632209_AT, 1626272_S_AT, 1636460_AT, 1641534_AT, 1627869_AT, 1630598_AT, 1634834_AT, 1635033_AT, 1639196_AT, 1629618_AT, 1640757_AT, 1635878_S_AT, 1624316_AT, 1635161_AT, 1635507_AT, 1636689_AT, 1638335_AT, 1637086_AT, 1625828_AT, 1624506_AT, 1634279_AT, 1624092_AT, 1626718_AT, 1624285_AT, 1641496_A_AT, 1624437_S_AT, 1638661_AT, 1635070…	3.13611	1.29946e-06
molecular function	GO:0008236~serine-type peptidase activity	34	1629050_AT, 1629468_AT, 1627281_AT, 1626222_AT, 1641234_AT, 1632209_AT, 1626272_S_AT, 1636460_AT, 1641534_AT, 1627869_AT, 1630598_AT, 1634834_AT, 1635033_AT, 1639196_AT, 1629618_AT, 1640757_AT, 1635878_S_AT, 1624316_AT, 1635161_AT, 1635507_AT, 1636689_AT, 1638335_AT, 1637086_AT, 1625828_AT, 1624506_AT, 1634279_AT, 1624092_AT, 1626718_AT, 1624285_AT, 1641496_A_AT, 1624437_S_AT, 1638661_AT, 1635070…	3.1573	2.1884e-06
molecular function	GO:0004175~endopeptidase activity	35	1629050_AT, 1629468_AT, 1627281_AT, 1626222_AT, 1641234_AT, 1632209_AT, 1626272_S_AT, 1636460_AT, 1641534_AT, 1627869_AT, 1630598_AT, 1634834_AT, 1635033_AT, 1639196_AT, 1629618_AT, 1640757_AT, 1635878_S_AT, 1624316_AT, 1636559_S_AT, 1635161_AT, 1635507_AT, 1636689_AT, 1637086_AT, 1625828_AT, 1624506_AT, 1634279_AT, 1624092_AT, 1626718_AT, 1641496_A_AT, 1624285_AT, 1624437_S_AT, 1638661_AT, 16369…	2.19145	0.00177412
molecular function	GO:0008233~peptidase activity	44	1629050_AT, 1629468_AT, 1627281_AT, 1626222_AT, 1641234_AT, 1632209_AT, 1625957_AT, 1626272_S_AT, 1636460_AT, 1641534_AT, 1627869_AT, 1630598_AT, 1634834_AT, 1628355_AT, 1635065_AT, 1635033_AT, 1639196_AT, 1631426_AT, 1629618_AT, 1640757_AT, 1635878_S_AT, 1630590_AT, 1624316_AT, 1636559_S_AT, 1630302_AT, 1635507_AT, 1635161_AT, 1636689_AT, 1638335_AT, 1637086_AT, 1625828_AT, 1624506_AT, 1634279_A…	1.93819	0.00191296
molecular function	GO:0070011~peptidase activity, acting on L-amino acid peptides	42	1629050_AT, 1629468_AT, 1627281_AT, 1626222_AT, 1641234_AT, 1632209_AT, 1626272_S_AT, 1636460_AT, 1641534_AT, 1627869_AT, 1630598_AT, 1634834_AT, 1628355_AT, 1635065_AT, 1635033_AT, 1639196_AT, 1629618_AT, 1640757_AT, 1635878_S_AT, 1630590_AT, 1624316_AT, 1636559_S_AT, 1630302_AT, 1635507_AT, 1635161_AT, 1636689_AT, 1638335_AT, 1637086_AT, 1625828_AT, 1624506_AT, 1634279_AT, 1624092_AT, 1626718_A…	1.96003	0.00200755
molecular function	GO:0030246~carbohydrate binding	19	1634514_AT, 1633145_AT, 1629955_AT, 1627771_AT, 1633155_AT, 1641071_AT, 1630256_AT, 1626749_A_AT, 1632076_A_AT, 1640458_AT, 1636105_AT, 1624036_AT, 1638716_A_AT, 1641723_A_AT, 1633545_AT, 1637357_AT, 1636622_AT, 1625374_AT, 1635125_A_AT, 1639884_AT	2.85385	0.00567355
molecular function	GO:0004035~alkaline phosphatase activity	5	1634529_AT, 1633540_AT, 1627169_AT, 1637485_AT, 1636888_A_AT	10.572	0.0429686
KEGG_PATHWAY	dme00360:Phenylalanine metabolism	6	1633471_AT, 1634449_AT, 1633391_AT, 1637229_A_AT, 1632453_AT, 1641454_AT	7.3956	0.0546933
GO terms from the DOWN regulated set of genes:
Category	Term	Count	Genes	Fold Enrichment	Benjamini
biological process	GO:0055114~oxidation reduction	50	1641714_AT, 1639539_AT, 1623331_AT, 1625276_A_AT, 1641311_AT, 1625338_AT, 1641626_AT, 1634045_AT, 1633617_AT, 1640795_AT, 1624953_AT, 1637154_AT, 1624911_AT, 1629875_A_AT, 1637249_AT, 1630503_AT, 1634893_AT, 1637444_S_AT, 1637713_AT, 1627495_AT, 1627912_AT, 1626689_AT, 1632106_AT, 1625949_AT, 1641134_AT, 1630845_AT, 1635008_AT, 1633947_AT, 1639892_AT, 1634769_AT, 1633639_AT, 1626801_AT, 1628404_A…	1.95093	0.0059073
cellular component	GO:0000267~cell fraction	16	1639584_AT, 1624911_AT, 1629875_A_AT, 1639539_AT, 1625338_AT, 1639170_AT, 1626689_AT, 1635008_AT, 1633947_AT, 1629324_AT, 1631591_AT, 1640566_AT, 1626509_AT, 1627068_AT, 1634261_AT, 1633639_AT	3.21944	0.0243831
cellular component	GO:0042598~vesicular fraction	14	1639584_AT, 1624911_AT, 1629875_A_AT, 1639539_AT, 1625338_AT, 1639170_AT, 1626689_AT, 1635008_AT, 1633947_AT, 1629324_AT, 1640566_AT, 1627068_AT, 1634261_AT, 1633639_AT	3.58529	0.0131187
cellular component	GO:0005792~microsome	14	1639584_AT, 1624911_AT, 1629875_A_AT, 1639539_AT, 1625338_AT, 1639170_AT, 1626689_AT, 1635008_AT, 1633947_AT, 1629324_AT, 1640566_AT, 1627068_AT, 1634261_AT, 1633639_AT	3.58529	0.0131187
cellular component	GO:0005624~membrane fraction	15	1639584_AT, 1624911_AT, 1629875_A_AT, 1639539_AT, 1625338_AT, 1639170_AT, 1626689_AT, 1635008_AT, 1633947_AT, 1629324_AT, 1640566_AT, 1626509_AT, 1627068_AT, 1634261_AT, 1633639_AT	3.21944	0.0147166
cellular component	GO:0005626~insoluble fraction	15	1639584_AT, 1624911_AT, 1629875_A_AT, 1639539_AT, 1625338_AT, 1639170_AT, 1626689_AT, 1635008_AT, 1633947_AT, 1629324_AT, 1640566_AT, 1626509_AT, 1627068_AT, 1634261_AT, 1633639_AT	3.1013	0.0164857
molecular function	GO:0009055~electron carrier activity	24	1639584_AT, 1629875_A_AT, 1624911_AT, 1630503_AT, 1639539_AT, 1629048_S_AT, 1628013_AT, 1625338_AT, 1639170_AT, 1626689_AT, 1640632_AT, 1623787_AT, 1635008_AT, 1638038_AT, 1624953_AT, 1633947_AT, 1629324_AT, 1633401_S_AT, 1635075_AT, 1640566_AT, 1627068_AT, 1634261_AT, 1632623_AT, 1633639_AT	2.77241	0.0078584
molecular function	GO:0005506~iron ion binding	28	1623331_AT, 1639539_AT, 1629048_S_AT, 1641626_AT, 1625338_AT, 1640632_AT, 1641647_AT, 1624953_AT, 1634261_AT, 1632623_AT, 1639584_AT, 1624911_AT, 1629875_A_AT, 1630503_AT, 1627495_AT, 1637713_AT, 1627912_AT, 1639170_AT, 1626689_AT, 1632106_AT, 1635008_AT, 1638038_AT, 1633947_AT, 1629324_AT, 1633401_S_AT, 1640566_AT, 1627068_AT, 1633639_AT	2.4959	0.00450248
KEGG_PATHWAY	dme00903:Limonene and pinene degradation	14	1639584_AT, 1624911_AT, 1629875_A_AT, 1639539_AT, 1626481_A_AT, 1639170_AT, 1626689_AT, 1636153_AT, 1635008_AT, 1633947_AT, 1640566_AT, 1634261_AT, 1627068_AT, 1633639_AT	3.32541	0.0124827

## Sheet: GO Terms_G85R glia_45d
Enriched Gene Ontology (GO) Terms for 45 day old flies with G85R expression in glia (M1B::G85R) relative to 45 day old dSOD1 flies (M1B::dSOD1)
GO terms from the UP regulated set of genes:
Category	Term	Count	Genes	Fold Enrichment	Benjamini pval
biological process	GO:0006508~proteolysis	78	1625948_AT, 1626222_AT, 1625538_AT, 1625075_AT, 1636460_AT, 1627837_AT, 1641534_AT, 1625598_AT, 1627463_AT, 1641327_AT, 1635065_AT, 1635033_AT, 1639196_AT, 1629618_AT, 1639530_AT, 1636718_S_AT, 1635878_S_AT, 1630590_AT, 1624316_AT, 1639303_AT, 1634343_AT, 1633068_AT, 1630302_AT, 1635507_AT, 1637086_AT, 1625764_AT, 1629542_AT, 1636409_AT, 1641052_AT, 1625552_AT, 1628288_S_AT, 1626832_AT, 1624437_S…	1.75544	0.000695926
biological process	GO:0003012~muscle system process	7	1635584_S_AT, 1626468_A_AT, 1626446_A_AT, 1633452_A_AT, 1634969_AT, 1640092_A_AT, 1635460_A_AT	9.34732	0.0253727
biological process	GO:0006936~muscle contraction	7	1635584_S_AT, 1626468_A_AT, 1626446_A_AT, 1633452_A_AT, 1634969_AT, 1640092_A_AT, 1635460_A_AT	9.34732	0.0253727
cellular component	GO:0043292~contractile fiber	9	1630509_AT, 1635584_S_AT, 1628105_A_AT, 1631326_AT, 1625071_A_AT, 1626446_A_AT, 1635445_AT, 1636600_A_AT, 1635460_A_AT	7.53793	0.00227953
cellular component	GO:0044449~contractile fiber part	8	1635584_S_AT, 1628105_A_AT, 1631326_AT, 1625071_A_AT, 1626446_A_AT, 1635445_AT, 1636600_A_AT, 1635460_A_AT	7.44487	0.00526728
molecular function	GO:0070011~peptidase activity, acting on L-amino acid peptides	71	1625948_AT, 1629022_AT, 1626222_AT, 1625538_AT, 1625075_AT, 1636460_AT, 1627837_AT, 1641534_AT, 1625598_AT, 1627463_AT, 1635065_AT, 1635033_AT, 1639196_AT, 1629618_AT, 1639530_AT, 1635878_S_AT, 1630590_AT, 1624316_AT, 1639303_AT, 1633068_AT, 1630302_AT, 1635507_AT, 1637086_AT, 1625764_AT, 1629542_AT, 1636409_AT, 1641052_AT, 1625552_AT, 1628288_S_AT, 1626832_AT, 1624437_S_AT, 1636984_AT, 1629633_A…	1.79585	0.000570916
molecular function	GO:0008233~peptidase activity	72	1625948_AT, 1629022_AT, 1626222_AT, 1625538_AT, 1625075_AT, 1636460_AT, 1627837_AT, 1641534_AT, 1625598_AT, 1627463_AT, 1641327_AT, 1635065_AT, 1635033_AT, 1639196_AT, 1629618_AT, 1639530_AT, 1635878_S_AT, 1630590_AT, 1624316_AT, 1639303_AT, 1633068_AT, 1630302_AT, 1635507_AT, 1637086_AT, 1625764_AT, 1629542_AT, 1636409_AT, 1641052_AT, 1625552_AT, 1628288_S_AT, 1626832_AT, 1624437_S_AT, 1636984_A…	1.719	0.00118087
molecular function	GO:0008237~metallopeptidase activity	27	1625948_AT, 1637986_AT, 1640204_AT, 1629098_AT, 1632694_AT, 1625075_AT, 1627837_AT, 1630226_AT, 1637246_A_AT, 1628355_AT, 1635065_AT, 1639530_AT, 1630590_AT, 1639303_AT, 1633068_AT, 1630302_AT, 1623438_AT, 1625552_AT, 1628288_S_AT, 1626832_AT, 1629633_AT, 1636984_AT, 1635213_AT, 1634466_AT, 1632461_AT, 1631537_AT, 1635455_AT, 1638361_AT	2.43785	0.00635192
GOTERM_MF_FAT	GO:0004175~endopeptidase activity	50	1626222_AT, 1625538_AT, 1625075_AT, 1636460_AT, 1627837_AT, 1641534_AT, 1625598_AT, 1627463_AT, 1635033_AT, 1639196_AT, 1639530_AT, 1629618_AT, 1635878_S_AT, 1624316_AT, 1639303_AT, 1635507_AT, 1637086_AT, 1625764_AT, 1641052_AT, 1628288_S_AT, 1624437_S_AT, 1629633_AT, 1636984_AT, 1633955_AT, 1639073_AT, 1624137_AT, 1635740_AT, 1637986_AT, 1641234_AT, 1640204_AT, 1629098_AT, 1632694_AT, 1629476_A…	1.69681	0.0322183
GO terms from the DOWN regulated set of genes:
Category	Term	Count	Genes	Fold Enrichment	Benjamini pval
biological process	GO:0055114~oxidation reduction	109	1638441_A_AT, 1641714_AT, 1639539_AT, 1634540_AT, 1638562_A_AT, 1625338_AT, 1631266_A_AT, 1626613_AT, 1640893_A_AT, 1630236_S_AT, 1629853_AT, 1639857_AT, 1631533_AT, 1629207_AT, 1623866_AT, 1624911_AT, 1637249_AT, 1640775_A_AT, 1630503_AT, 1641118_AT, 1627495_AT, 1637713_AT, 1635745_A_AT, 1630845_AT, 1636843_A_AT, 1633973_AT, 1630643_AT, 1623769_AT, 1626198_AT, 1633639_AT, 1626801_AT, 1636764_AT,…	2.44012	1.27441e-16
biological process	GO:0009309~amine biosynthetic process	18	1625613_AT, 1637444_S_AT, 1629048_S_AT, 1640488_A_AT, 1631439_AT, 1638171_S_AT, 1631266_A_AT, 1631817_A_AT, 1638325_AT, 1632852_S_AT, 1633958_AT, 1638038_AT, 1630013_S_AT, 1640594_AT, 1637154_AT, 1639857_AT, 1629055_A_AT, 1629207_AT	4.85964	3.62605e-05
biological process	GO:0008652~cellular amino acid biosynthetic process	14	1625613_AT, 1637444_S_AT, 1640488_A_AT, 1629048_S_AT, 1638171_S_AT, 1631266_A_AT, 1631817_A_AT, 1632852_S_AT, 1630013_S_AT, 1640594_AT, 1637154_AT, 1639857_AT, 1629055_A_AT, 1629207_AT	5.90581	8.59286e-05
biological process	GO:0016053~organic acid biosynthetic process	19	1625613_AT, 1637444_S_AT, 1635849_AT, 1629048_S_AT, 1640488_A_AT, 1638171_S_AT, 1631266_A_AT, 1631817_A_AT, 1638717_AT, 1632852_S_AT, 1632313_AT, 1632316_AT, 1630013_S_AT, 1640594_AT, 1637154_AT, 1639857_AT, 1629055_A_AT, 1632623_AT, 1629207_AT	3.77178	0.000510337
biological process	GO:0046394~carboxylic acid biosynthetic process	19	1625613_AT, 1637444_S_AT, 1635849_AT, 1629048_S_AT, 1640488_A_AT, 1638171_S_AT, 1631266_A_AT, 1631817_A_AT, 1638717_AT, 1632852_S_AT, 1632313_AT, 1632316_AT, 1630013_S_AT, 1640594_AT, 1637154_AT, 1639857_AT, 1629055_A_AT, 1632623_AT, 1629207_AT	3.77178	0.000510337
biological process	GO:0009069~serine family amino acid metabolic process	8	1625613_AT, 1630013_S_AT, 1638171_S_AT, 1640594_AT, 1627912_AT, 1624695_AT, 1639819_AT, 1629207_AT	6.74949	0.0235859
biological process	GO:0009084~glutamine family amino acid biosynthetic process	7	1632852_S_AT, 1640488_A_AT, 1629048_S_AT, 1637154_AT, 1631266_A_AT, 1629055_A_AT, 1631817_A_AT	7.26869	0.0458752
cellular component	GO:0019898~extrinsic to membrane	28	1639956_AT, 1639539_AT, 1634540_AT, 1628336_A_AT, 1638562_A_AT, 1625338_AT, 1628489_AT, 1628754_S_AT, 1631891_AT, 1634261_AT, 1631533_AT, 1623866_AT, 1624911_AT, 1640755_AT, 1623494_AT, 1626689_AT, 1624150_AT, 1633947_AT, 1629715_AT, 1640276_A_AT, 1638739_AT, 1634664_AT, 1626198_AT, 1634640_AT, 1640566_AT, 1634786_AT, 1633639_AT, 1632451_AT	2.6062	0.00140013
cellular component	GO:0005811~lipid particle	34	1640303_A_AT, 1637255_A_AT, 1640466_S_AT, 1627493_AT, 1638717_AT, 1630236_S_AT, 1631803_AT, 1636510_A_AT, 1623281_S_AT, 1638201_AT, 1637154_AT, 1629055_A_AT, 1632623_AT, 1638481_AT, 1637064_AT, 1627014_A_AT, 1637444_S_AT, 1632532_S_AT, 1635745_A_AT, 1634314_S_AT, 1631474_S_AT, 1637872_AT, 1625949_AT, 1638325_AT, 1637847_AT, 1632852_S_AT, 1638550_S_AT, 1636103_A_AT, 1640754_AT, 1629606_AT, 1630643…	2.00081	0.0112017
cellular component	GO:0005792~microsome	18	1623866_AT, 1624911_AT, 1639539_AT, 1634540_AT, 1640755_AT, 1638562_A_AT, 1625338_AT, 1626689_AT, 1633947_AT, 1638739_AT, 1634664_AT, 1626198_AT, 1640566_AT, 1634640_AT, 1634261_AT, 1631533_AT, 1632451_AT, 1633639_AT	2.91294	0.0130402
cellular component	GO:0042598~vesicular fraction	18	1623866_AT, 1624911_AT, 1639539_AT, 1634540_AT, 1640755_AT, 1638562_A_AT, 1625338_AT, 1626689_AT, 1633947_AT, 1638739_AT, 1634664_AT, 1626198_AT, 1640566_AT, 1634640_AT, 1634261_AT, 1631533_AT, 1632451_AT, 1633639_AT	2.91294	0.0130402
molecular function	GO:0019842~vitamin binding	26	1624617_AT, 1641626_AT, 1626489_S_AT, 1624695_AT, 1641454_AT, 1627493_AT, 1640893_A_AT, 1630584_AT, 1628625_AT, 1640594_AT, 1629055_A_AT, 1624454_AT, 1628705_AT, 1625613_AT, 1635250_AT, 1627495_AT, 1638171_S_AT, 1637713_AT, 1627833_AT, 1638132_AT, 1631817_A_AT, 1625352_S_AT, 1637872_AT, 1624818_S_AT, 1638038_AT, 1634551_AT	3.40149	5.38196e-05
molecular function	GO:0009055~electron carrier activity	38	1638441_A_AT, 1640002_AT, 1639539_AT, 1634699_A_AT, 1634540_AT, 1629048_S_AT, 1638562_A_AT, 1635137_A_AT, 1625338_AT, 1624953_AT, 1634261_AT, 1632623_AT, 1631533_AT, 1636137_AT, 1640489_AT, 1623089_AT, 1624911_AT, 1623866_AT, 1630503_AT, 1632532_S_AT, 1628013_AT, 1640755_AT, 1626689_AT, 1631309_AT, 1623787_AT, 1628271_AT, 1638038_AT, 1633947_AT, 1633401_S_AT, 1638739_AT, 1634664_AT, 1635075_AT, 1…	2.4857	0.000114258
molecular function	GO:0048037~cofactor binding	36	1638441_A_AT, 1624617_AT, 1625125_AT, 1640002_AT, 1640698_AT, 1634699_A_AT, 1629048_S_AT, 1626489_S_AT, 1624695_AT, 1641454_AT, 1631420_AT, 1630236_S_AT, 1623291_AT, 1640594_AT, 1629055_A_AT, 1629207_AT, 1624454_AT, 1640489_AT, 1630503_AT, 1631588_AT, 1631072_AT, 1625613_AT, 1632532_S_AT, 1635390_S_AT, 1628719_AT, 1638171_S_AT, 1641118_AT, 1638132_AT, 1635745_A_AT, 1625352_S_AT, 1634314_S_AT, 163…	2.50846	0.000132752
molecular function	GO:0005506~iron ion binding	43	1623000_AT, 1638441_A_AT, 1639539_AT, 1634540_AT, 1625315_AT, 1629048_S_AT, 1638562_A_AT, 1641626_AT, 1625338_AT, 1640893_A_AT, 1641647_AT, 1624953_AT, 1628943_AT, 1634261_AT, 1632623_AT, 1631533_AT, 1640489_AT, 1638417_AT, 1624911_AT, 1623866_AT, 1630503_AT, 1628705_AT, 1635250_AT, 1640755_AT, 1637713_AT, 1627495_AT, 1627912_AT, 1640650_AT, 1626689_AT, 1631309_AT, 1638325_AT, 1632313_AT, 1638038…	2.17048	0.00037708
molecular function	GO:0030170~pyridoxal phosphate binding	14	1624617_AT, 1625613_AT, 1638171_S_AT, 1638132_AT, 1626489_S_AT, 1624695_AT, 1631817_A_AT, 1625352_S_AT, 1641454_AT, 1637872_AT, 1624818_S_AT, 1640594_AT, 1629055_A_AT, 1624454_AT	4.60241	0.000641027
molecular function	GO:0070279~vitamin B6 binding	14	1624617_AT, 1625613_AT, 1638171_S_AT, 1638132_AT, 1626489_S_AT, 1624695_AT, 1631817_A_AT, 1625352_S_AT, 1641454_AT, 1637872_AT, 1624818_S_AT, 1640594_AT, 1629055_A_AT, 1624454_AT	4.60241	0.000641027
molecular function	GO:0004364~glutathione transferase activity	12	1638074_AT, 1640065_AT, 1639868_AT, 1641429_AT, 1634554_AT, 1637752_A_AT, 1640979_AT, 1625744_AT, 1628657_AT, 1623256_AT, 1624732_AT, 1628328_AT	4.27367	0.00740837
molecular function	GO:0030414~peptidase inhibitor activity	18	1634388_AT, 1626687_AT, 1631665_AT, 1636943_S_AT, 1635968_AT, 1631727_AT, 1629083_AT, 1632390_AT, 1629779_AT, 1623540_AT, 1624212_AT, 1628964_AT, 1640112_AT, 1636682_AT, 1625724_AT, 1626074_AT, 1631761_AT, 1628107_AT	2.92124	0.00902987
molecular function	GO:0004857~enzyme inhibitor activity	21	1634388_AT, 1640698_AT, 1626687_AT, 1631665_AT, 1636943_S_AT, 1635968_AT, 1631727_AT, 1629083_AT, 1632390_AT, 1633795_A_AT, 1629779_AT, 1623540_AT, 1628964_AT, 1624212_AT, 1640112_AT, 1636682_AT, 1626735_AT, 1629019_S_AT, 1625724_AT, 1626074_AT, 1631761_AT, 1628107_AT	2.63962	0.0102866
molecular function	GO:0004866~endopeptidase inhibitor activity	17	1626687_AT, 1631665_AT, 1636943_S_AT, 1635968_AT, 1631727_AT, 1629083_AT, 1632390_AT, 1629779_AT, 1623540_AT, 1624212_AT, 1628964_AT, 1640112_AT, 1636682_AT, 1625724_AT, 1626074_AT, 1631761_AT, 1628107_AT	2.86785	0.0167584
molecular function	GO:0016769~transferase activity, transferring nitrogenous groups	8	1625613_AT, 1626489_S_AT, 1629055_A_AT, 1641454_AT, 1625352_S_AT, 1631817_A_AT, 1624454_AT, 1637872_AT	5.1284	0.0401406
KEGG_PATHWAY	dme00270:Cysteine and methionine metabolism	10	1641025_AT, 1633958_AT, 1638171_S_AT, 1629222_AT, 1627912_AT, 1639857_AT, 1634972_AT, 1629055_A_AT, 1641454_AT, 1631817_A_AT	4.5067	0.00186285
KEGG_PATHWAY	dme00640:Propanoate metabolism	11	1636153_AT, 1638717_AT, 1630433_AT, 1640002_AT, 1638529_AT, 1636764_AT, 1641148_A_AT, 1627526_AT, 1640466_S_AT, 1626489_S_AT, 1635745_A_AT	4.13114	0.00203807
KEGG_PATHWAY	dme00903:Limonene and pinene degradation	23	1641017_AT, 1623866_AT, 1624911_AT, 1636764_AT, 1639539_AT, 1634540_AT, 1640755_AT, 1640466_S_AT, 1635745_A_AT, 1626689_AT, 1636153_AT, 1627526_AT, 1633947_AT, 1638739_AT, 1634664_AT, 1626198_AT, 1623769_AT, 1640566_AT, 1634640_AT, 1634261_AT, 1631533_AT, 1632451_AT, 1633639_AT	2.43892	0.00221815
KEGG_PATHWAY	dme00330:Arginine and proline metabolism	17	1628705_AT, 1636764_AT, 1640488_A_AT, 1631439_AT, 1637548_AT, 1637713_AT, 1631266_A_AT, 1626613_AT, 1631817_A_AT, 1634971_AT, 1628839_AT, 1640893_A_AT, 1632852_S_AT, 1633958_AT, 1637154_AT, 1629055_A_AT, 1632228_AT	2.78596	0.00223243
KEGG_PATHWAY	dme00260:Glycine, serine and threonine metabolism	12	1631420_AT, 1625613_AT, 1634551_AT, 1638171_S_AT, 1640594_AT, 1636932_AT, 1638132_AT, 1624695_AT, 1626613_AT, 1639819_AT, 1624454_AT, 1629207_AT	4.32643	0.00243625
KEGG_PATHWAY	dme00280:Valine, leucine and isoleucine degradation	13	1625125_AT, 1640002_AT, 1636764_AT, 1637547_AT, 1625839_AT, 1640466_S_AT, 1626489_S_AT, 1635745_A_AT, 1636153_AT, 1638717_AT, 1630236_S_AT, 1627526_AT, 1629939_A_AT	3.55073	0.00250038
KEGG_PATHWAY	dme00030:Pentose phosphate pathway	11	1631588_AT, 1638550_S_AT, 1630236_S_AT, 1640549_AT, 1627655_AT, 1634130_A_AT, 1633473_S_AT, 1627910_S_AT, 1641066_S_AT, 1633803_AT, 1636351_AT	4.31075	0.00328467
KEGG_PATHWAY	dme00250:Alanine, aspartate and glutamate metabolism	11	1632852_S_AT, 1635099_AT, 1641714_AT, 1640488_A_AT, 1629048_S_AT, 1640454_AT, 1626489_S_AT, 1629055_A_AT, 1626613_AT, 1624586_A_AT, 1631817_A_AT	3.54098	0.00569402
KEGG_PATHWAY	dme00052:Galactose metabolism	11	1639262_AT, 1630147_AT, 1629705_AT, 1641681_S_AT, 1641647_AT, 1623521_AT, 1631205_A_AT, 1633914_AT, 1624914_AT, 1635410_AT, 1636255_S_AT, 1633803_AT	3.54098	0.00569402
KEGG_PATHWAY	dme00480:Glutathione metabolism	17	1639868_AT, 1631588_AT, 1641429_AT, 1631439_AT, 1625744_AT, 1623256_AT, 1634314_S_AT, 1640065_AT, 1630236_S_AT, 1633617_AT, 1634554_AT, 1624290_AT, 1637752_A_AT, 1640979_AT, 1628657_AT, 1628328_AT, 1624732_AT	2.43219	0.0094106
KEGG_PATHWAY	dme00630:Glyoxylate and dicarboxylate metabolism	8	1637847_AT, 1636843_A_AT, 1640775_A_AT, 1637444_S_AT, 1634699_A_AT, 1636932_AT, 1640650_AT, 1623102_AT	4.2416	0.0126981
KEGG_PATHWAY	dme00650:Butanoate metabolism	9	1636153_AT, 1638717_AT, 1636764_AT, 1627526_AT, 1640466_S_AT, 1629939_A_AT, 1641371_AT, 1626489_S_AT, 1635745_A_AT	3.24482	0.0338069
KEGG_PATHWAY	dme00400:Phenylalanine, tyrosine and tryptophan biosynthesis	4	1638325_AT, 1629055_A_AT, 1641454_AT, 1631817_A_AT	9.01339	0.0380601
KEGG_PATHWAY	dme00561:Glycerolipid metabolism	12	1629705_AT, 1636764_AT, 1628404_AT, 1628487_S_AT, 1633956_S_AT, 1625344_AT, 1638285_A_AT, 1631205_A_AT, 1636255_S_AT, 1632146_A_AT, 1635410_AT, 1629969_AT, 1636932_AT	2.4582	0.0467098

## Sheet: GO Terms_G85R_MN+glia_5d
Enriched Gene Ontology (GO) Terms for 5 day old flies with G85R co-expression in motoneurons and glia (D42+M1B::G85R) relative to 5 day old dSOD1 flies (D42+M1B::dSOD1)
GO terms from the UP regulated set of genes:
Category	Term	Count	Genes	Fold Enrichment	Benjamini pval
biological process	GO:0006022~aminoglycan metabolic process	22	1633145_AT, 1626929_AT, 1629955_AT, 1625026_AT, 1627982_AT, 1627986_S_AT, 1626301_AT, 1637421_AT, 1637002_AT, 1633155_AT, 1639254_AT, 1629118_AT, 1640107_AT, 1628018_AT, 1623643_S_AT, 1624036_AT, 1636105_AT, 1634142_AT, 1640249_AT, 1638716_A_AT, 1641723_A_AT, 1641631_AT, 1635028_S_AT, 1633545_AT	4.42997	5.51618e-06
biological process	GO:0005976~polysaccharide metabolic process	23	1633145_AT, 1625026_AT, 1627986_S_AT, 1627982_AT, 1626301_AT, 1631620_AT, 1633155_AT, 1628018_AT, 1624036_AT, 1623643_S_AT, 1640249_AT, 1634142_AT, 1641723_A_AT, 1641631_AT, 1633545_AT, 1626929_AT, 1629955_AT, 1637421_AT, 1637002_AT, 1639254_AT, 1640107_AT, 1629118_AT, 1636105_AT, 1638716_A_AT, 1635028_S_AT	4.28477	6.68792e-06
biological process	GO:0000272~polysaccharide catabolic process	12	1626929_AT, 1633145_AT, 1627986_S_AT, 1626301_AT, 1637421_AT, 1631620_AT, 1629118_AT, 1624036_AT, 1623643_S_AT, 1641723_A_AT, 1635028_S_AT, 1641631_AT, 1633545_AT	9.95827	1.25285e-05
biological process	GO:0006026~aminoglycan catabolic process	11	1633145_AT, 1629118_AT, 1626929_AT, 1627986_S_AT, 1626301_AT, 1623643_S_AT, 1624036_AT, 1637421_AT, 1641723_A_AT, 1641631_AT, 1635028_S_AT, 1633545_AT	9.41368	2.99963e-05
biological process	GO:0006508~proteolysis	52	1632933_AT, 1629468_AT, 1632209_AT, 1625538_AT, 1626272_S_AT, 1640906_AT, 1636460_AT, 1634834_AT, 1635453_AT, 1635065_AT, 1635033_AT, 1639196_AT, 1631426_AT, 1629618_AT, 1627119_AT, 1636718_S_AT, 1635878_S_AT, 1630302_AT, 1635507_AT, 1624092_AT, 1640983_AT, 1626832_AT, 1624437_S_AT, 1633031_AT, 1639338_AT, 1624137_AT, 1641539_A_AT, 1631537_AT, 1641234_AT, 1625957_AT, 1630598_AT, 1630226_AT, 16278…	2.00005	0.000253126
biological process	GO:0006952~defense response	21	1633145_AT, 1627986_S_AT, 1634552_AT, 1635161_AT, 1628617_AT, 1624321_AT, 1626272_S_AT, 1627327_AT, 1629118_AT, 1628018_AT, 1634207_AT, 1641496_A_AT, 1636706_AT, 1636767_AT, 1632067_AT, 1632705_AT, 1626473_A_AT, 1634848_AT, 1641723_A_AT, 1625012_S_AT, 1633545_AT	3.48539	0.000348285
biological process	GO:0006030~chitin metabolic process	16	1626929_AT, 1629955_AT, 1625026_AT, 1627982_AT, 1626301_AT, 1637421_AT, 1637002_AT, 1633155_AT, 1639254_AT, 1640107_AT, 1628018_AT, 1636105_AT, 1624036_AT, 1623643_S_AT, 1634142_AT, 1640249_AT, 1638716_A_AT, 1641631_AT	4.01985	0.00127665
biological process	GO:0006955~immune response	19	1633145_AT, 1627986_S_AT, 1634552_AT, 1635161_AT, 1635096_AT, 1624321_AT, 1626272_S_AT, 1629118_AT, 1628018_AT, 1634207_AT, 1641496_A_AT, 1636706_AT, 1636767_AT, 1632067_AT, 1626473_A_AT, 1641723_A_AT, 1634848_AT, 1625012_S_AT, 1633545_AT	3.3569	0.00159491
biological process	GO:0045087~innate immune response	13	1633145_AT, 1627986_S_AT, 1635161_AT, 1626272_S_AT, 1629118_AT, 1628018_AT, 1641496_A_AT, 1636706_AT, 1632067_AT, 1626473_A_AT, 1641723_A_AT, 1634848_AT, 1633545_AT	4.04555	0.00889223
biological process	GO:0006027~glycosaminoglycan catabolic process	6	1633145_AT, 1629118_AT, 1627986_S_AT, 1641723_A_AT, 1635028_S_AT, 1633545_AT	11.7365	0.0103924
biological process	GO:0016052~carbohydrate catabolic process	12	1626929_AT, 1633145_AT, 1627986_S_AT, 1626301_AT, 1637421_AT, 1631620_AT, 1629118_AT, 1624036_AT, 1623643_S_AT, 1641723_A_AT, 1635028_S_AT, 1641631_AT, 1633545_AT	4.0076	0.0168585
biological process	GO:0009617~response to bacterium	11	1632964_AT, 1627986_S_AT, 1635161_AT, 1634552_AT, 1641496_A_AT, 1636767_AT, 1624321_AT, 1632591_AT, 1641723_A_AT, 1634848_AT, 1633545_AT	4.12654	0.025574
cellular component	GO:0005576~extracellular region	44	1625026_AT, 1627986_S_AT, 1627982_AT, 1634546_AT, 1640097_AT, 1626301_AT, 1636091_AT, 1633155_AT, 1628778_AT, 1638374_AT, 1629199_AT, 1630226_AT, 1631380_S_AT, 1628018_AT, 1624036_AT, 1623643_S_AT, 1634142_AT, 1640249_AT, 1639322_AT, 1641631_AT, 1633545_AT, 1638377_X_AT, 1623675_AT, 1625349_AT, 1629819_S_AT, 1626929_AT, 1629955_AT, 1634552_AT, 1635507_AT, 1635161_AT, 1633908_AT, 1628617_AT, 16370…	2.51146	1.04019e-06
molecular function	GO:0017171~serine hydrolase activity	41	1632933_AT, 1629468_AT, 1641234_AT, 1632209_AT, 1625538_AT, 1626272_S_AT, 1640906_AT, 1636460_AT, 1630598_AT, 1627869_AT, 1634834_AT, 1627657_AT, 1635033_AT, 1639196_AT, 1629618_AT, 1627119_AT, 1639322_AT, 1634848_AT, 1631148_AT, 1635878_S_AT, 1638377_X_AT, 1630241_AT, 1626116_AT, 1635507_AT, 1635161_AT, 1638335_AT, 1625828_AT, 1624506_AT, 1634279_AT, 1624092_AT, 1640983_AT, 1626718_AT, 1641496_A…	3.57095	2.45021e-10
molecular function	GO:0008236~serine-type peptidase activity	41	1632933_AT, 1629468_AT, 1641234_AT, 1632209_AT, 1625538_AT, 1626272_S_AT, 1640906_AT, 1636460_AT, 1630598_AT, 1627869_AT, 1634834_AT, 1627657_AT, 1635033_AT, 1639196_AT, 1629618_AT, 1627119_AT, 1639322_AT, 1634848_AT, 1631148_AT, 1635878_S_AT, 1638377_X_AT, 1630241_AT, 1626116_AT, 1635507_AT, 1635161_AT, 1638335_AT, 1625828_AT, 1624506_AT, 1634279_AT, 1624092_AT, 1640983_AT, 1626718_AT, 1641496_A…	3.59508	2.94544e-10
molecular function	GO:0004252~serine-type endopeptidase activity	39	1632933_AT, 1629468_AT, 1641234_AT, 1632209_AT, 1625538_AT, 1626272_S_AT, 1640906_AT, 1636460_AT, 1630598_AT, 1627869_AT, 1634834_AT, 1627657_AT, 1635033_AT, 1639196_AT, 1629618_AT, 1627119_AT, 1639322_AT, 1634848_AT, 1631148_AT, 1635878_S_AT, 1638377_X_AT, 1630241_AT, 1626116_AT, 1635507_AT, 1635161_AT, 1625828_AT, 1624506_AT, 1634279_AT, 1624092_AT, 1640983_AT, 1626718_AT, 1641496_A_AT, 1624285…	3.76295	5.59433e-10
molecular function	GO:0004175~endopeptidase activity	43	1632933_AT, 1629468_AT, 1641234_AT, 1632209_AT, 1625538_AT, 1626272_S_AT, 1640906_AT, 1636460_AT, 1630598_AT, 1630226_AT, 1627869_AT, 1634834_AT, 1635453_AT, 1627657_AT, 1635033_AT, 1634205_AT, 1639196_AT, 1629618_AT, 1627119_AT, 1639322_AT, 1634848_AT, 1631148_AT, 1635878_S_AT, 1638377_X_AT, 1630241_AT, 1626116_AT, 1635507_AT, 1635161_AT, 1625828_AT, 1624506_AT, 1634279_AT, 1624092_AT, 1640983_A…	2.54226	2.35092e-06
molecular function	GO:0070011~peptidase activity, acting on L-amino acid peptides	51	1632933_AT, 1629468_AT, 1632209_AT, 1625538_AT, 1626272_S_AT, 1640906_AT, 1636460_AT, 1634834_AT, 1635453_AT, 1635065_AT, 1635033_AT, 1639196_AT, 1629618_AT, 1627119_AT, 1635878_S_AT, 1630302_AT, 1635507_AT, 1624092_AT, 1640983_AT, 1626832_AT, 1624437_S_AT, 1636984_AT, 1633031_AT, 1639338_AT, 1624137_AT, 1641539_A_AT, 1631537_AT, 1641234_AT, 1630598_AT, 1630226_AT, 1627869_AT, 1627657_AT, 1628355…	2.24735	3.247e-06
molecular function	GO:0008233~peptidase activity	53	1632933_AT, 1629468_AT, 1632209_AT, 1625538_AT, 1626272_S_AT, 1640906_AT, 1636460_AT, 1634834_AT, 1635453_AT, 1635065_AT, 1635033_AT, 1639196_AT, 1631426_AT, 1629618_AT, 1627119_AT, 1635878_S_AT, 1630302_AT, 1635507_AT, 1624092_AT, 1640983_AT, 1626832_AT, 1624437_S_AT, 1636984_AT, 1633031_AT, 1639338_AT, 1624137_AT, 1641539_A_AT, 1631537_AT, 1641234_AT, 1625957_AT, 1630598_AT, 1630226_AT, 1627869…	2.20449	3.68579e-06
molecular function	GO:0030246~carbohydrate binding	24	1633145_AT, 1625026_AT, 1627986_S_AT, 1627982_AT, 1633155_AT, 1625671_AT, 1630256_AT, 1626749_A_AT, 1628018_AT, 1624036_AT, 1640249_AT, 1634142_AT, 1641723_A_AT, 1633545_AT, 1635125_A_AT, 1626929_AT, 1629955_AT, 1637002_AT, 1639254_AT, 1641071_AT, 1640458_AT, 1640107_AT, 1629118_AT, 1636105_AT, 1638716_A_AT	3.4039	2.34049e-05
molecular function	GO:0030247~polysaccharide binding	18	1633145_AT, 1626929_AT, 1629955_AT, 1625026_AT, 1627982_AT, 1627986_S_AT, 1637002_AT, 1633155_AT, 1639254_AT, 1629118_AT, 1640107_AT, 1628018_AT, 1636105_AT, 1624036_AT, 1634142_AT, 1640249_AT, 1638716_A_AT, 1641723_A_AT, 1633545_AT	3.92592	0.0001168
molecular function	GO:0001871~pattern binding	18	1633145_AT, 1626929_AT, 1629955_AT, 1625026_AT, 1627982_AT, 1627986_S_AT, 1637002_AT, 1633155_AT, 1639254_AT, 1629118_AT, 1640107_AT, 1628018_AT, 1636105_AT, 1624036_AT, 1634142_AT, 1640249_AT, 1638716_A_AT, 1641723_A_AT, 1633545_AT	3.92592	0.0001168
molecular function	GO:0008061~chitin binding	13	1626929_AT, 1625026_AT, 1629955_AT, 1627982_AT, 1637002_AT, 1633155_AT, 1639254_AT, 1640107_AT, 1628018_AT, 1636105_AT, 1624036_AT, 1634142_AT, 1640249_AT, 1638716_A_AT	3.5517	0.00949097
molecular function	GO:0015020~glucuronosyltransferase activity	8	1625873_AT, 1626970_AT, 1627662_AT, 1641191_S_AT, 1632070_AT, 1629836_AT, 1630066_AT, 1634029_AT	6.10699	0.0103246
molecular function	GO:0020037~heme binding	15	1635736_AT, 1640097_AT, 1628584_AT, 1639901_A_AT, 1638053_AT, 1638562_A_AT, 1632114_AT, 1634662_AT, 1634731_AT, 1641428_AT, 1635593_AT, 1627844_AT, 1631483_AT, 1633391_AT, 1634623_A_AT	2.84176	0.0247913
molecular function	GO:0046906~tetrapyrrole binding	15	1635736_AT, 1640097_AT, 1628584_AT, 1639901_A_AT, 1638053_AT, 1638562_A_AT, 1632114_AT, 1634662_AT, 1634731_AT, 1641428_AT, 1635593_AT, 1627844_AT, 1631483_AT, 1633391_AT, 1634623_A_AT	2.84176	0.0247913
molecular function	GO:0008745~N-acetylmuramoyl-L-alanine amidase activity	5	1633145_AT, 1629118_AT, 1627986_S_AT, 1641723_A_AT, 1633545_AT	10.8145	0.0251926
molecular function	GO:0042834~peptidoglycan binding	5	1633145_AT, 1629118_AT, 1627986_S_AT, 1641723_A_AT, 1633545_AT	9.98258	0.0324664
KEGG_PATHWAY	dme00500:Starch and sucrose metabolism	12	1625873_AT, 1631620_AT, 1626970_AT, 1627662_AT, 1641191_S_AT, 1632070_AT, 1629836_AT, 1630066_AT, 1639374_S_AT, 1634029_AT, 1629091_AT, 1624509_AT	5.15709	0.000645584
KEGG_PATHWAY	dme00150:Androgen and estrogen metabolism	8	1625873_AT, 1626970_AT, 1627662_AT, 1641191_S_AT, 1632070_AT, 1629836_AT, 1630066_AT, 1634029_AT	6.4325	0.0048694
KEGG_PATHWAY	dme00053:Ascorbate and aldarate metabolism	8	1625873_AT, 1626970_AT, 1627662_AT, 1641191_S_AT, 1632070_AT, 1629836_AT, 1630066_AT, 1634029_AT	6.04265	0.0049454
KEGG_PATHWAY	dme00830:Retinol metabolism	8	1625873_AT, 1626970_AT, 1627662_AT, 1641191_S_AT, 1632070_AT, 1629836_AT, 1630066_AT, 1634029_AT	5.69735	0.0054736
KEGG_PATHWAY	dme00983:Drug metabolism	10	1625873_AT, 1632345_AT, 1626970_AT, 1627662_AT, 1641191_S_AT, 1632070_AT, 1629836_AT, 1630066_AT, 1633196_AT, 1634029_AT	4.15432	0.00591068
KEGG_PATHWAY	dme00982:Drug metabolism	10	1625873_AT, 1626970_AT, 1626253_AT, 1627662_AT, 1641191_S_AT, 1632070_AT, 1629836_AT, 1630066_AT, 1634029_AT, 1630258_AT	3.83476	0.00679149
KEGG_PATHWAY	dme00980:Metabolism of xenobiotics by cytochrome P450	10	1625873_AT, 1626970_AT, 1626253_AT, 1627662_AT, 1641191_S_AT, 1632070_AT, 1629836_AT, 1630066_AT, 1634029_AT, 1630258_AT	3.9565	0.00715145
KEGG_PATHWAY	dme00040:Pentose and glucuronate interconversions	8	1625873_AT, 1626970_AT, 1627662_AT, 1641191_S_AT, 1632070_AT, 1629836_AT, 1630066_AT, 1634029_AT	4.98519	0.00737947
KEGG_PATHWAY	dme00860:Porphyrin and chlorophyll metabolism	8	1625873_AT, 1626970_AT, 1627662_AT, 1641191_S_AT, 1632070_AT, 1629836_AT, 1630066_AT, 1634029_AT	4.53199	0.0103637
GO terms from the DOWN regulated set of genes:
Category	Term	Count	Genes	Fold Enrichment	Benjamini
biological process	GO:0055114~oxidation reduction	53	1639539_AT, 1623331_AT, 1623103_AT, 1634008_AT, 1641311_AT, 1641626_AT, 1631266_A_AT, 1634045_AT, 1630236_S_AT, 1633617_AT, 1635409_AT, 1640795_AT, 1624953_AT, 1632912_S_AT, 1637154_AT, 1624911_AT, 1629705_AT, 1637249_AT, 1630503_AT, 1637444_S_AT, 1637713_AT, 1627495_AT, 1636339_AT, 1626689_AT, 1630845_AT, 1641134_AT, 1635494_AT, 1636843_A_AT, 1635008_AT, 1633906_AT, 1633947_AT, 1639892_AT, 16347…	1.82393	0.0217006

## Sheet: GO Terms_G85R_MN+glia_45d
Enriched Gene Ontology (GO) Terms for 45 day old flies with G85R co-expression in motoneurons and glia (D42+M1B::G85R) relative to 45 day old dSOD1 flies (D42+M1B::dSOD1)
GO terms from the UP regulated set of genes:
Category	Term	Count	Genes	Fold Enrichment	Benjamini pval
cellular component	GO:0005576~extracellular region	36	1625948_AT, 1623851_AT, 1625026_AT, 1627982_AT, 1628405_AT, 1640204_AT, 1633155_AT, 1628778_AT, 1628493_AT, 1630226_AT, 1623226_AT, 1625059_AT, 1635836_AT, 1638305_AT, 1629996_AT, 1633237_AT, 1633545_AT, 1629819_S_AT, 1635507_AT, 1635161_AT, 1627943_AT, 1628617_AT, 1631246_AT, 1634525_AT, 1625468_AT, 1639396_S_AT, 1629182_AT, 1631816_AT, 1638436_AT, 1633913_AT, 1624362_AT, 1636105_AT, 1638716_A_A…	2.09512	0.00380651
molecular function	GO:0005184~neuropeptide hormone activity	9	1638436_AT, 1624362_AT, 1631246_AT, 1638305_AT, 1628778_AT, 1632646_AT, 1625059_AT, 1631816_AT, 1639177_AT	6.70477	0.0161533
molecular function	GO:0004035~alkaline phosphatase activity	6	1634529_AT, 1633540_AT, 1627169_AT, 1637485_AT, 1636888_A_AT, 1633047_AT	11.3465	0.022067
molecular function	GO:0004091~carboxylesterase activity	14	1637833_AT, 1633300_AT, 1624700_A_AT, 1638021_AT, 1632400_AT, 1631781_AT, 1639515_AT, 1623935_AT, 1633709_AT, 1627716_AT, 1633196_AT, 1631783_AT, 1628645_AT, 1640833_AT	3.30941	0.0287226
molecular function	GO:0017171~serine hydrolase activity	26	1626222_AT, 1641234_AT, 1641534_AT, 1630598_AT, 1634834_AT, 1635033_AT, 1629618_AT, 1627119_AT, 1635878_S_AT, 1624316_AT, 1626013_AT, 1635161_AT, 1635507_AT, 1636689_AT, 1638335_AT, 1625828_AT, 1624506_AT, 1625764_AT, 1634279_AT, 1623986_AT, 1626718_AT, 1631512_AT, 1639983_AT, 1638661_AT, 1635070_AT, 1624137_AT	2.14493	0.0293733
molecular function	GO:0008236~serine-type peptidase activity	26	1626222_AT, 1641234_AT, 1641534_AT, 1630598_AT, 1634834_AT, 1635033_AT, 1629618_AT, 1627119_AT, 1635878_S_AT, 1624316_AT, 1626013_AT, 1635161_AT, 1635507_AT, 1636689_AT, 1638335_AT, 1625828_AT, 1624506_AT, 1625764_AT, 1634279_AT, 1623986_AT, 1626718_AT, 1631512_AT, 1639983_AT, 1638661_AT, 1635070_AT, 1624137_AT	2.15942	0.0314771
molecular function	GO:0004252~serine-type endopeptidase activity	24	1626222_AT, 1635161_AT, 1635507_AT, 1641234_AT, 1636689_AT, 1625828_AT, 1624506_AT, 1625764_AT, 1641534_AT, 1630598_AT, 1634279_AT, 1634834_AT, 1623986_AT, 1626718_AT, 1635033_AT, 1638661_AT, 1631512_AT, 1629618_AT, 1639983_AT, 1627119_AT, 1624137_AT, 1635878_S_AT, 1624316_AT, 1626013_AT	2.19338	0.0327658
molecular function	GO:0005179~hormone activity	10	1638436_AT, 1624362_AT, 1627943_AT, 1631246_AT, 1638305_AT, 1628778_AT, 1632646_AT, 1625059_AT, 1631816_AT, 1639177_AT	4.63852	0.0338216
KEGG_PATHWAY	dme00830:Retinol metabolism	9	1639269_A_AT, 1626970_AT, 1627662_AT, 1641191_S_AT, 1629836_AT, 1630066_AT, 1634148_AT, 1634029_AT, 1623760_AT	6.03688	0.00140411
KEGG_PATHWAY	dme00982:Drug metabolism	12	1639269_A_AT, 1626970_AT, 1636174_AT, 1627662_AT, 1637801_AT, 1641191_S_AT, 1629836_AT, 1630066_AT, 1634148_AT, 1627890_AT, 1634029_AT, 1623760_AT	4.33417	0.001707
KEGG_PATHWAY	dme00980:Metabolism of xenobiotics by cytochrome P450	12	1639269_A_AT, 1626970_AT, 1636174_AT, 1627662_AT, 1637801_AT, 1641191_S_AT, 1629836_AT, 1630066_AT, 1634148_AT, 1627890_AT, 1634029_AT, 1623760_AT	4.47176	0.00251645
KEGG_PATHWAY	dme00500:Starch and sucrose metabolism	10	1638508_AT, 1626970_AT, 1627662_AT, 1641191_S_AT, 1629836_AT, 1630066_AT, 1634029_AT, 1629091_AT, 1623760_AT, 1624509_AT	4.04771	0.00846933
KEGG_PATHWAY	dme00790:Folate biosynthesis	6	1634529_AT, 1633540_AT, 1627169_AT, 1637485_AT, 1636888_A_AT, 1633047_AT	6.40275	0.018582
KEGG_PATHWAY	dme00150:Androgen and estrogen metabolism	7	1626970_AT, 1627662_AT, 1641191_S_AT, 1629836_AT, 1630066_AT, 1634029_AT, 1623760_AT	5.3012	0.0186681
KEGG_PATHWAY	dme00053:Ascorbate and aldarate metabolism	7	1626970_AT, 1627662_AT, 1641191_S_AT, 1629836_AT, 1630066_AT, 1634029_AT, 1623760_AT	4.97992	0.0187489
KEGG_PATHWAY	dme00040:Pentose and glucuronate interconversions	7	1626970_AT, 1627662_AT, 1641191_S_AT, 1629836_AT, 1630066_AT, 1634029_AT, 1623760_AT	4.10843	0.0443647
GO terms from the DOWN regulated set of genes:
Category	Term	Count	Genes	Fold Enrichment	Benjamini
biological process	GO:0055114~oxidation reduction	66	1638441_A_AT, 1623000_AT, 1630244_S_AT, 1623331_AT, 1639539_AT, 1634540_AT, 1632530_S_AT, 1623103_AT, 1625338_AT, 1641311_AT, 1641626_AT, 1631300_AT, 1631266_A_AT, 1625614_AT, 1633617_AT, 1630236_S_AT, 1624953_AT, 1634869_AT, 1633584_AT, 1637154_AT, 1629207_AT, 1629875_A_AT, 1624911_AT, 1629705_AT, 1640775_A_AT, 1630503_AT, 1637249_AT, 1626401_AT, 1627302_AT, 1639654_AT, 1627495_AT, 1635745_A_AT,…	1.81931	0.00207467
biological process	GO:0019991~septate junction assembly	8	1626001_AT, 1637017_AT, 1637463_A_AT, 1625358_S_AT, 1627651_A_AT, 1628943_AT, 1624203_S_AT, 1633112_AT, 1637014_AT	7.82207	0.0223805
molecular function	GO:0005506~iron ion binding	33	1623000_AT, 1638441_A_AT, 1625806_AT, 1638797_A_AT, 1639539_AT, 1623331_AT, 1634540_AT, 1629048_S_AT, 1641626_AT, 1625338_AT, 1631300_AT, 1625614_AT, 1641647_AT, 1640841_AT, 1624953_AT, 1628943_AT, 1632623_AT, 1640489_AT, 1638417_AT, 1629875_A_AT, 1624911_AT, 1630503_AT, 1626401_AT, 1641022_A_AT, 1632430_AT, 1627495_AT, 1640650_AT, 1639923_AT, 1638038_AT, 1632313_AT, 1633947_AT, 1633401_S_AT, 162…	2.15542	0.0307164
molecular function	GO:0004857~enzyme inhibitor activity	18	1634388_AT, 1636247_AT, 1625773_AT, 1640698_AT, 1626687_AT, 1631665_AT, 1636943_S_AT, 1631727_AT, 1632390_AT, 1633795_A_AT, 1635396_AT, 1623540_AT, 1624212_AT, 1626735_AT, 1633480_AT, 1629019_S_AT, 1625724_AT, 1632533_AT, 1628107_AT	2.92768	0.033534
molecular function	GO:0030414~peptidase inhibitor activity	15	1634388_AT, 1636247_AT, 1625773_AT, 1626687_AT, 1631665_AT, 1636943_S_AT, 1631727_AT, 1632390_AT, 1635396_AT, 1623540_AT, 1624212_AT, 1633480_AT, 1625724_AT, 1632533_AT, 1628107_AT	3.15004	0.0460012
