# Supplementary material for: Transcriptome Profiling Following Neuronal and Glial Expression of ALS-Linked SOD1 in Drosophila
Source: G3 (Bethesda). 2013 Apr 1;3(4):695–708. doi: 10.1534/g3.113.005850 (PMC3618356; doi:10.1534/g3.113.005850)
Supplement: Supporting Information [file supp_g3.113.005850_FileS4.xlsx]

## Sheet: meta analysis_MN
Enriched Gene Ontology (GO) Terms for old flies with G85R expression in motoneurons (D42::G85R)
GO terms from the UP regulated set of genes:
Category	Term	Count	Genes	Fold Enrichment	Benjamini pval
biological process	GO:0006952 defense response	11	1633145_AT, 1636490_AT, 1636767_AT, 1624558_AT, 1628617_AT, 1634702_AT, 1625124_AT, 1632719_AT, 1627327_AT, 1631475_AT, 1628884_AT	6.18704	0.00255222
cellular component	GO:0005740 mitochondrial envelope	12	1632700_A_AT, 1632725_AT, 1627022_AT, 1640373_AT, 1624953_AT, 1641567_AT, 1626713_AT, 1633573_A_AT, 1624628_AT, 1625651_AT, 1640052_AT, 1627658_S_AT	4.98897	0.00116491
cellular component	GO:0031966 mitochondrial membrane	11	1632700_A_AT, 1632725_AT, 1627022_AT, 1640373_AT, 1624953_AT, 1641567_AT, 1626713_AT, 1633573_A_AT, 1624628_AT, 1640052_AT, 1627658_S_AT	4.92342	0.00188883
cellular component	GO:0044429 mitochondrial part	13	1632700_A_AT, 1640373_AT, 1633573_A_AT, 1624628_AT, 1640052_AT, 1632725_AT, 1627022_AT, 1624953_AT, 1628379_AT, 1626713_AT, 1641567_AT, 1625651_AT, 1627658_S_AT	3.32919	0.00450558
cellular component	GO:0005743 mitochondrial inner membrane	9	1632700_A_AT, 1632725_AT, 1627022_AT, 1641567_AT, 1626713_AT, 1633573_A_AT, 1624628_AT, 1640052_AT, 1627658_S_AT	4.94073	0.00477323
cellular component	GO:0031975 envelope	12	1632700_A_AT, 1632725_AT, 1627022_AT, 1640373_AT, 1624953_AT, 1641567_AT, 1626713_AT, 1633573_A_AT, 1624628_AT, 1625651_AT, 1640052_AT, 1627658_S_AT	3.66881	0.00496411
cellular component	GO:0031967 organelle envelope	12	1632700_A_AT, 1632725_AT, 1627022_AT, 1640373_AT, 1624953_AT, 1641567_AT, 1626713_AT, 1633573_A_AT, 1624628_AT, 1625651_AT, 1640052_AT, 1627658_S_AT	3.68013	0.0064355
cellular component	GO:0019866 organelle inner membrane	9	1632700_A_AT, 1632725_AT, 1627022_AT, 1641567_AT, 1626713_AT, 1633573_A_AT, 1624628_AT, 1640052_AT, 1627658_S_AT	4.51653	0.00750466
cellular component	GO:0005739 mitochondrion	14	1632700_A_AT, 1640775_A_AT, 1640373_AT, 1633573_A_AT, 1624628_AT, 1640052_AT, 1632725_AT, 1627022_AT, 1624953_AT, 1628379_AT, 1626713_AT, 1641567_AT, 1625651_AT, 1627658_S_AT	2.66493	0.012184
cellular component	GO:0031090 organelle membrane	12	1632700_A_AT, 1632725_AT, 1627022_AT, 1640373_AT, 1624953_AT, 1641567_AT, 1626713_AT, 1633573_A_AT, 1624628_AT, 1640052_AT, 1624325_AT, 1627658_S_AT	2.86626	0.017983
GO terms from the DOWN regulated set of genes:
Category	Term	Count	Genes	Fold Enrichment	Benjamini pval
biological process	GO:0055114 oxidation reduction	28	1634699_A_AT, 1631800_AT, 1625276_A_AT, 1638498_S_AT, 1633617_AT, 1629853_AT, 1633584_AT, 1634696_AT, 1623866_AT, 1638528_AT, 1631588_AT, 1626401_AT, 1639943_AT, 1640755_AT, 1628013_AT, 1637713_AT, 1633503_AT, 1625995_A_AT, 1629095_A_AT, 1628271_AT, 1633870_AT, 1633947_AT, 1630212_AT, 1633401_S_AT, 1634143_AT, 1639892_AT, 1633639_AT, 1639069_AT	2.69805	0.00153319

## Sheet: meta analysis_glia
Enriched Gene Ontology (GO) Terms for old flies with G85R expression in glia (M1B::G85R)
GO terms from the UP regulated set of genes:
No GO terms were significantly enriched in the up regulated set of genes.
GO terms from the DOWN regulated set of genes:
Category	Term	Count	Genes	Fold Enrichment	Benjamini pval
biological process	GO:0055114 oxidation reduction	32	1640002_AT, 1636764_AT, 1630244_S_AT, 1627854_AT, 1634699_A_AT, 1623555_AT, 1638562_A_AT, 1633492_AT, 1640900_AT, 1631420_AT, 1629853_AT, 1626248_AT, 1623971_AT, 1637229_A_AT, 1637142_AT, 1640489_AT, 1631072_AT, 1635390_S_AT, 1640755_AT, 1627912_AT, 1628823_AT, 1635410_AT, 1633503_AT, 1629095_A_AT, 1628271_AT, 1632316_AT, 1626485_AT, 1630212_AT, 1633401_S_AT, 1635996_AT, 1640566_AT, 1641412_AT, 1…	3.08348	6.82739e-06
biological process	GO:0016054 organic acid catabolic process	7	1640002_AT, 1640466_S_AT, 1635996_AT, 1637752_A_AT, 1637142_AT, 1633492_AT, 1639819_AT	9.03845	0.02994
biological process	GO:0046395 carboxylic acid catabolic process	7	1640002_AT, 1640466_S_AT, 1635996_AT, 1637752_A_AT, 1637142_AT, 1633492_AT, 1639819_AT	9.03845	0.02994
biological process	GO:0009072 aromatic amino acid family metabolic process	5	1637752_A_AT, 1637229_A_AT, 1637142_AT, 1641454_AT, 1633492_AT	14.5261	0.0457487
biological process	GO:0006631 fatty acid metabolic process	7	1638717_AT, 1640002_AT, 1627854_AT, 1632316_AT, 1640755_AT, 1640466_S_AT, 1623555_AT	7.67416	0.0498447
cellular component	GO:0005576 extracellular region	21	1634514_AT, 1630593_AT, 1629955_AT, 1634388_AT, 1626301_AT, 1635507_AT, 1634546_AT, 1629738_AT, 1623961_AT, 1634525_AT, 1632540_AT, 1628884_AT, 1631816_AT, 1623643_S_AT, 1631803_AT, 1628229_AT, 1623981_AT, 1641143_S_AT, 1626425_AT, 1637438_AT, 1623675_AT, 1623601_AT	2.74985	0.0024323
molecular function	GO:0004364 glutathione transferase activity	8	1640065_AT, 1637752_A_AT, 1628353_AT, 1640979_AT, 1630258_AT, 1625744_AT, 1628657_AT, 1623256_AT	11.1096	0.0015117
molecular function	GO:0016765 transferase activity, transferring alkyl or aryl (other than methyl) groups	9	1640065_AT, 1637752_A_AT, 1628353_AT, 1640979_AT, 1629084_AT, 1630258_AT, 1625744_AT, 1628657_AT, 1623256_AT	7.62609	0.00261528
KEGG pathway	dme00071: Fatty acid metabolism	7	1638717_AT, 1640002_AT, 1636764_AT, 1632952_AT, 1640466_S_AT, 1637142_AT, 1640900_AT	6.76868	0.00793952
KEGG pathway	dme00480: Glutathione metabolism	9	1640065_AT, 1637752_A_AT, 1628353_AT, 1624290_AT, 1640979_AT, 1630258_AT, 1625744_AT, 1628657_AT, 1623256_AT	4.97291	0.00859014
KEGG pathway	dme00280: Valine, leucine and isoleucine degradation	7	1638717_AT, 1640002_AT, 1636764_AT, 1640466_S_AT, 1635996_AT, 1629939_A_AT, 1640900_AT	7.38401	0.0144159
KEGG pathway	dme00982: Drug metabolism	8	1640065_AT, 1637752_A_AT, 1628353_AT, 1640979_AT, 1630258_AT, 1625744_AT, 1628657_AT, 1623256_AT	4.28435	0.023073
KEGG pathway	dme00980: Metabolism of xenobiotics by cytochrome P450	8	1640065_AT, 1637752_A_AT, 1628353_AT, 1640979_AT, 1630258_AT, 1625744_AT, 1628657_AT, 1623256_AT	4.42036	0.0239381
KEGG pathway	dme00650: Butanoate metabolism	5	1638717_AT, 1636764_AT, 1640466_S_AT, 1629939_A_AT, 1640900_AT	6.96207	0.0462038

## Sheet: meta anaylsis_MN+glia
Enriched Gene Ontology (GO) Terms for old flies with G85R co-expressied in motoneurons and glia (D42+M1B::G85R)
GO terms from the UP regulated set of genes:
No GO terms were significantly enriched in the up regulated set of genes.
GO terms from the DOWN regulated set of genes:
Category	Term	Count	Genes	Fold Enrichment	Benjamini pval
biological process	GO:0019991 septate junction assembly	7	1626001_AT, 1637017_AT, 1637463_A_AT, 1627454_A_AT, 1625358_S_AT, 1627651_A_AT, 1624203_S_AT, 1633112_AT	35.2745	1.5659e-05
biological process	GO:0034330 cell junction organization	8	1626001_AT, 1637017_AT, 1637463_A_AT, 1627454_A_AT, 1625358_S_AT, 1624321_AT, 1627651_A_AT, 1624203_S_AT, 1633112_AT	19.037	3.16976e-05
biological process	GO:0045216 cell-cell junction organization	8	1626001_AT, 1637017_AT, 1637463_A_AT, 1627454_A_AT, 1625358_S_AT, 1624321_AT, 1627651_A_AT, 1624203_S_AT, 1633112_AT	19.581	3.86556e-05
biological process	GO:0043297 apical junction assembly	7	1626001_AT, 1637017_AT, 1637463_A_AT, 1627454_A_AT, 1625358_S_AT, 1627651_A_AT, 1624203_S_AT, 1633112_AT	22.2099	8.54442e-05
biological process	GO:0007043 cell-cell junction assembly	7	1626001_AT, 1637017_AT, 1637463_A_AT, 1627454_A_AT, 1625358_S_AT, 1627651_A_AT, 1624203_S_AT, 1633112_AT	20.6782	0.000107704
biological process	GO:0034329 cell junction assembly	7	1626001_AT, 1637017_AT, 1637463_A_AT, 1627454_A_AT, 1625358_S_AT, 1627651_A_AT, 1624203_S_AT, 1633112_AT	19.9889	0.00011117
biological process	GO:0021782 glial cell development	5	1626001_AT, 1637017_AT, 1637463_A_AT, 1627454_A_AT, 1627651_A_AT, 1633112_AT	26.7708	0.00277431
biological process	GO:0006508 proteolysis	22	1633749_AT, 1640666_AT, 1635507_AT, 1641234_AT, 1636611_AT, 1629098_AT, 1625538_AT, 1626272_S_AT, 1635462_AT, 1627869_AT, 1623165_AT, 1625212_AT, 1624092_AT, 1640983_AT, 1641413_S_AT, 1628800_AT, 1623503_AT, 1625761_A_AT, 1639196_AT, 1633031_AT, 1639338_AT, 1638201_AT, 1623160_AT	2.647	0.00314052
biological process	GO:0035151 regulation of tube size, open tracheal system	5	1626001_AT, 1637463_A_AT, 1627454_A_AT, 1625358_S_AT, 1628336_A_AT, 1624203_S_AT	21.4167	0.0049865
biological process	GO:0035152 regulation of tube architecture, open tracheal system	6	1626001_AT, 1637463_A_AT, 1627454_A_AT, 1625358_S_AT, 1628336_A_AT, 1635462_AT, 1624203_S_AT	13.5263	0.00536223
biological process	GO:0010001 glial cell differentiation	5	1626001_AT, 1637017_AT, 1637463_A_AT, 1627454_A_AT, 1627651_A_AT, 1633112_AT	20.3968	0.00554951
biological process	GO:0035150 regulation of tube size	5	1626001_AT, 1637463_A_AT, 1627454_A_AT, 1625358_S_AT, 1628336_A_AT, 1624203_S_AT	18.6232	0.00738926
biological process	GO:0042063~gliogenesis	6	1626001_AT, 1637017_AT, 1637463_A_AT, 1627454_A_AT, 1636815_A_AT, 1627651_A_AT, 1633112_AT	10.9362	0.0104381
biological process	GO:0002064 epithelial cell development	4	1637017_AT, 1627651_A_AT, 1624203_S_AT, 1633112_AT	26.359	0.0186247
biological process	GO:0045446 endothelial cell differentiation	4	1637017_AT, 1627651_A_AT, 1624203_S_AT, 1633112_AT	26.359	0.0186247
biological process	GO:0001885 endothelial cell development	4	1637017_AT, 1627651_A_AT, 1624203_S_AT, 1633112_AT	26.359	0.0186247
biological process	GO:0006955 immune response	9	1641413_S_AT, 1627986_S_AT, 1634552_AT, 1637481_AT, 1624321_AT, 1626272_S_AT, 1641723_A_AT, 1625012_S_AT, 1628884_AT	4.97419	0.019528
cellular component	GO:0005918 septate junction	6	1626001_AT, 1637017_AT, 1637463_A_AT, 1627454_A_AT, 1625358_S_AT, 1628336_A_AT, 1624203_S_AT	23.5687	0.00035851
cellular component	GO:0070160 occluding junction	6	1626001_AT, 1637017_AT, 1637463_A_AT, 1627454_A_AT, 1625358_S_AT, 1628336_A_AT, 1624203_S_AT	19.0363	0.000553914
cellular component	GO:0044421 extracellular region part	10	1625761_A_AT, 1634546_AT, 1634552_AT, 1635507_AT, 1634305_AT, 1634525_AT, 1632533_AT, 1632666_AT, 1641324_AT, 1623165_AT, 1623160_AT	5.76857	0.00127924
cellular component	GO:004329 apical junction complex	6	1626001_AT, 1637017_AT, 1637463_A_AT, 1627454_A_AT, 1625358_S_AT, 1628336_A_AT, 1624203_S_AT	12.0718	0.00275424
cellular component	GO:0016327 apicolateral plasma membrane	6	1626001_AT, 1637017_AT, 1637463_A_AT, 1627454_A_AT, 1625358_S_AT, 1628336_A_AT, 1624203_S_AT	10.9987	0.00346431
cellular component	GO:0005911 cell-cell junction	6	1626001_AT, 1637017_AT, 1637463_A_AT, 1627454_A_AT, 1625358_S_AT, 1628336_A_AT, 1624203_S_AT	8.83827	0.00815918
cellular component	GO:0005578 proteinaceous extracellular matrix	5	1625761_A_AT, 1634546_AT, 1632533_AT, 1632666_AT, 1641324_AT, 1623160_AT	8.4174	0.037083
cellular component	GO:0031012 extracellular matrix	5	1625761_A_AT, 1634546_AT, 1632533_AT, 1632666_AT, 1641324_AT, 1623160_AT	7.93179	0.040331
cellular component	GO:0005576 extracellular region	14	1627986_S_AT, 1634552_AT, 1635507_AT, 1634546_AT, 1634305_AT, 1634525_AT, 1632666_AT, 1623165_AT, 1641324_AT, 1628884_AT, 1625761_A_AT, 1623643_S_AT, 1632533_AT, 1623675_AT, 1623160_AT	2.35207	0.0445469
molecular function	GO:0004175 endopeptidase activity	22	1633749_AT, 1640666_AT, 1635507_AT, 1641234_AT, 1636611_AT, 1629098_AT, 1625538_AT, 1626272_S_AT, 1635462_AT, 1627869_AT, 1623165_AT, 1625212_AT, 1624092_AT, 1640983_AT, 1641413_S_AT, 1628800_AT, 1625761_A_AT, 1639196_AT, 1633031_AT, 1639338_AT, 1638201_AT, 1623692_S_AT, 1623160_AT	4.39175	1.66424e-06
molecular function	GO:0008233 peptidase activity	25	1633749_AT, 1640666_AT, 1636611_AT, 1641234_AT, 1629098_AT, 1625538_AT, 1626272_S_AT, 1627869_AT, 1623165_AT, 1625212_AT, 1628884_AT, 1628800_AT, 1623503_AT, 1639196_AT, 1638201_AT, 1623692_S_AT, 1623160_AT, 1635507_AT, 1635462_AT, 1624092_AT, 1640983_AT, 1641413_S_AT, 1625761_A_AT, 1633031_AT, 1632533_AT, 1639338_AT	3.51103	2.76394e-06
molecular function	GO:0070011 peptidase activity, acting on L-amino acid peptides	24	1633749_AT, 1640666_AT, 1636611_AT, 1641234_AT, 1629098_AT, 1625538_AT, 1626272_S_AT, 1623165_AT, 1627869_AT, 1625212_AT, 1628800_AT, 1623503_AT, 1639196_AT, 1638201_AT, 1623692_S_AT, 1623160_AT, 1635507_AT, 1635462_AT, 1624092_AT, 1640983_AT, 1641413_S_AT, 1625761_A_AT, 1633031_AT, 1632533_AT, 1639338_AT	3.57088	3.24289e-06
molecular function	GO:0004252 serine-type endopeptidase activity	17	1640666_AT, 1635507_AT, 1641234_AT, 1636611_AT, 1625538_AT, 1626272_S_AT, 1635462_AT, 1623165_AT, 1627869_AT, 1625212_AT, 1624092_AT, 1640983_AT, 1628800_AT, 1639196_AT, 1633031_AT, 1639338_AT, 1623692_S_AT	5.53829	3.2555e-06
molecular function	GO:0017171 serine hydrolase activity	17	1640666_AT, 1635507_AT, 1641234_AT, 1636611_AT, 1625538_AT, 1626272_S_AT, 1635462_AT, 1623165_AT, 1627869_AT, 1625212_AT, 1624092_AT, 1640983_AT, 1628800_AT, 1639196_AT, 1633031_AT, 1639338_AT, 1623692_S_AT	4.99933	4.51689e-06
molecular function	GO:0008236 serine-type peptidase activity	17	1640666_AT, 1635507_AT, 1641234_AT, 1636611_AT, 1625538_AT, 1626272_S_AT, 1635462_AT, 1623165_AT, 1627869_AT, 1625212_AT, 1624092_AT, 1640983_AT, 1628800_AT, 1639196_AT, 1633031_AT, 1639338_AT, 1623692_S_AT	5.03311	4.93983e-06
molecular function	GO:0003779 actin binding	8	1623463_AT, 1640391_AT, 1632105_A_AT, 1630286_AT, 1627454_A_AT, 1629012_AT, 1633144_AT, 1623716_AT	5.79407	0.0099282
molecular function	GO:0008092 cytoskeletal protein binding	10	1623463_AT, 1640391_AT, 1632105_A_AT, 1630286_AT, 1627454_A_AT, 1629012_AT, 1625035_AT, 1626438_AT, 1633144_AT, 1623716_AT	4.03849	0.0151835
